# Supplementary material for: The Beta Subunit of Non-bifurcating NADH-Dependent [FeFe]-Hydrogenases Differs From Those of Multimeric Electron-Bifurcating [FeFe]-Hydrogenases
Source: Front Microbiol. 2020 Jun 17;11:1109. doi: 10.3389/fmicb.2020.01109 (PMC7311640; doi:10.3389/fmicb.2020.01109)
Supplement: Supplementary file 2 [file Data_Sheet_2.ZIP]

Archive with 3 entries (2 files):
- Losey Supplemental File 1. Alignment of Beta Subunits.fasta.fa
- __MACOSX/
- __MACOSX/._Losey Supplemental File 1. Alignment of Beta Subunits.fasta.fa
