# Supplementary material for: The Beta Subunit of Non-bifurcating NADH-Dependent [FeFe]-Hydrogenases Differs From Those of Multimeric Electron-Bifurcating [FeFe]-Hydrogenases
Source: Front Microbiol. 2020 Jun 17;11:1109. doi: 10.3389/fmicb.2020.01109 (PMC7311640; doi:10.3389/fmicb.2020.01109)
Supplement: Supplementary file 2 [file Data_Sheet_2.ZIP › Losey Supplemental File 1. Alignment of Beta Subunits.fasta.fa]

>gnl|REF_goetting|STHERM_c06250|ref|YP_003873857.1||gi|307718325 NADH-quinone oxidoreductase subunit 1 [Spirochaeta thermophila DSM 6192]
------------------------------------------------------------
------------------------------------------------------------
------------------------------------------------------------
------------------------------------------------------------
------------------------------------------------------------
------------------------------------------------------------
------------------------------------------------------------
------------------------------------------------------------
------------------------------------------------------------
------------------------------------------------------------
------------------------------------------------------------
------------------------------------------------------------
------------------------------------------------------------
------------------------------------------------------------
------------------------------------------------------------
------MN---HARF--------ILEFAVDRD---------AFDMEAYISR-GGFMGLRQ
AL-----ARPPAKVIAEVKSSGLRGRGGAGFPTGVKWESVQR-HKE---P--YVVANADE
GEPGTFKDRYIMEHAPY--LLIEGMTIAGYAVGARRGFIYIRGEYPAIAKGLIKAVEDAR
KHHFLGEKILGT-DYSFDISLRMGGGSYVVGDETALLNSLMGNRGYPMMKPP---YPTEE
GLWGHPTLVNNVETLAYVPAVFTKGASWF---TQIGP-EH----------SPGLKLFCVS
GDVHAPGLYELPMG-VPLHELLE-AAGGVKG----------RLKAVQIGGTAGP--VYD-
-DR----ALSFPLDYDSLRAEGGALGSGAVVVMNHTRNMAEFLEVTTRFFSEESCGQCFP
CRYGTR-QLEFMARNI----MM-GKGKEEYLDE------MREIVTTM-SVASFCPFGKSV
ALPVGNVLDLFGDEIRT-FIAHQR-Y----------------------------------
------------------------------------V----KEAG---------------
------------------------------------------------------------
------------------------------------------------------------
------------------------------------------------------------
------------------------------------------------------------
------------------------------------------------------------
------------------------------------------------------------
------------------------------------------------------------
----------
>gnl|REF_jgi|Hore_02970|ref|YP_002508053.1||gi|220931145 NADH dehydrogenase I subunit F [Halothermothrix orenii H 168]
------------------------------------------------------------
------------------------------------------------------------
------------------------------------------------------------
------------------------------------------------------------
------------------------------------------------------------
------------------------------------------------------------
------------------------------------------------------------
------------------------------------------------------------
------------------------------------------------------------
------------------------------------------------------------
------------------------------------------------------------
------------------------------------------------------------
------------------------------------------------------------
------------------------------------------------------------
------------------------------------------------------------
------MT---ERLF--------LKQNEVS-------------DFDSY-----KFPALKR
AL-----DMDKKDIIEELKKSGLRGRGGAGFPTGLKWELALK-EKA---GEKYIICNGDE
GEPGTFKDRYLLENSPL--KVLEGILIGAYTIGAHQGYIYIRGEYALPINIFRQVIKEAK
KRGILGNRVMGS-DYSFDLKLIKGAGAYVCGDETSLINSIEGKRGTSRIKPP---YPTRQ
GLFNKPTVVNNVETLAAAAEIILQGADKY---GSMGT-EQ----------SRGTKLVCLS
GDICNPGVYEVEFGTMTIKELIDTFGGGVKC-S-S------GLKFVIPGGISTS--VLK-
-DD----ELDIPYTYEDIEKKGSSLGSGAVVVVSEDHYLPDLMLNVSRFFMDETCGTCFP
CREGNR-RVHLLLKNK----ISDGRFDRDEKKL------ISDIGRAI-HLAARCGLGQTS
LNFVTSVLNKFEDEL-M-VGRD--------------------------------------
------------------------------------------------------------
------------------------------------------------------------
------------------------------------------------------------
------------------------------------------------------------
------------------------------------------------------------
------------------------------------------------------------
------------------------------------------------------------
------------------------------------------------------------
----------
>gnl|REF_jgi|Halsa_1769|ref|YP_003995542.1||gi|312144096 NADH dehydrogenase (quinone) [Halanaerobium hydrogeniformans]
------------------------------------------------------------
------------------------------------------------------------
------------------------------------------------------------
------------------------------------------------------------
------------------------------------------------------------
------------------------------------------------------------
------------------------------------------------------------
------------------------------------------------------------
------------------------------------------------------------
------------------------------------------------------------
------------------------------------------------------------
------------------------------------------------------------
------------------------------------------------------------
------------------------------------------------------------
------------------------------------------------------------
------MNL--ERVY--------LKGDRLD-------------DVDNY-----HFNSIKN
AL-----TMSREEIIQKVKDSELKGRGGAGFPTGLKWQFAKD-IDN---DNKYLVCNGDE
GEPGTFKDRYLLEERPL--KVLEGIMIAAYAVGAARAYIYIRGEYINAIKKFQDVIDKAE
KKNILGENIFSS-DFSLELRLVRGAGAYVCGDETSLLNSIEGKRGRSRIKPP---YPIQK
GLFDNPTVVNNVESLCCAAEIFNEDSVEF---SELGV-EG----------SRGTKLISLS
GDVNAPGLYEIEFAKVTLNDIIYKLGQGMRG-S-E------TLSFIIPGGVSTA--LIK-
-AE----DLELPYTYQTFEKLGSSLGSGAVIAVNESHDLLDLMLNVSRFYMDETCGTCFP
CREGNR-QINRILKRY----KDN--ESELDFEL------INDIGNTI-KLAARCGLGQSS
LSFISSVINNYSSKFKS-GGVKYA------------------------------------
------------------------------------------------------------
------------------------------------------------------------
------------------------------------------------------------
------------------------------------------------------------
------------------------------------------------------------
------------------------------------------------------------
------------------------------------------------------------
------------------------------------------------------------
----------
>gi|372101522|gb|AEX85426.1| NADH:ubiquinone oxidoreductase, NADH-binding (51 kD) subunit [Marinitoga piezophila KA3]
------------------------------------------------------------
------------------------------------------------------------
------------------------------------------------------------
------------------------------------------------------------
------------------------------------------------------------
------------------------------------------------------------
------------------------------------------------------------
------------------------------------------------------------
------------------------------------------------------------
------------------------------------------------------------
------------------------------------------------------------
------------------------------------------------------------
------------------------------------------------------------
------------------------------------------------------------
------------------------------------------------------------
------MIE--EKIF--------LKTDLKK-------------TPEEY-----EYLGLKN
SL-----KLMPEEIVKKITESGLRGRGGAGFPTGRKWQYALA-QEN---DVKFLICNADE
GEPGTFKDRFLLENMPF--KVLEGIIIAAYAVKANYGYIYIRGEYSKAIEIFEKTIKDAY
HSGLLGKDILGS-GFDFELKLVKGAGAYVCGDETSLINSIEGKRGFSRIKPP---YPVQE
GLFGKPTVVNNVETLATVAEIMKYEDNVY---ARLGT-EK----------SRGTKLISIN
GDVKVPDVYEIEFGSCTIREIVELAGGPI-----E------ELNFVVPGGIATS--ILK-
-DN----EINVRYTYEDLEAAGSSIGSGGMIVVSKNHDLIEILLNVSEFFVKETCGTCFP
CREGNR-NIKEILLKL----KRNGYNDEYK-KI------IGELKESI-MLAARCGFGQSS
VNFIYSVLDKFFKEE-V-I-----------------------------------------
------------------------------------------------------------
------------------------------------------------------------
------------------------------------------------------------
------------------------------------------------------------
------------------------------------------------------------
------------------------------------------------------------
------------------------------------------------------------
------------------------------------------------------------
----------
>gnl|REF_jgi|Pmob_1150|ref|YP_001568191.1||gi|160902610 NADH dehydrogenase (quinone) [Petrotoga mobilis SJ95]
------------------------------------------------------------
------------------------------------------------------------
------------------------------------------------------------
------------------------------------------------------------
------------------------------------------------------------
------------------------------------------------------------
------------------------------------------------------------
------------------------------------------------------------
------------------------------------------------------------
------------------------------------------------------------
------------------------------------------------------------
------------------------------------------------------------
------------------------------------------------------------
------------------------------------------------------------
------------------------------------------------------------
------M----EKIF--------LKKDLGK-------------SLEEY-----DFPGLKN
AL-----NMEPQQVINKIKESGLRGRGGAGFPTGIKWETVLS-IED---DTKFIICNADE
GEPGTFKDRFLLENLPF--KVLEGIIISGYATGSKYGYIYIRGEYVEAIKIIKKAIEKLY
EKNILGENILNS-DFSFDLKLVRGAGAYVCGDETSLINSIEGDRGKSRIKPP---LPVFE
GLYGKPTVVNNVETLAAAAEIMSYDNNPY---SEMGT-EK----------SRGTKLVSIS
GDVNKPGVYEVEFGKLTVKDIVQELAGGVK--G-E------KIGFVIPGGISTE--ALT-
-EE----ELDVPYTYENLQKMGSNIGSGGMIVVSSQRNYLEIVKNVSDFFRDETCGTCFP
CREGNK-NINKIVSDI----YKRGYPTSREIEI------ISDIQYAV-SSAARCGFGESS
LNLILSIFEKFYTKK-VEI-----------------------------------------
------------------------------------------------------------
------------------------------------------------------------
------------------------------------------------------------
------------------------------------------------------------
------------------------------------------------------------
------------------------------------------------------------
------------------------------------------------------------
------------------------------------------------------------
----------
>ref|YP_005845236.1||gi|385808840 Hydrogen dehydrogenase [Ignavibacterium album JCM 16511]
------------------------------------------------------------
------------------------------------------------------------
------------------------------------------------------------
------------------------------------------------------------
------------------------------------------------------------
------------------------------------------------------------
------------------------------------------------------------
------------------------------------------------------------
------------------------------------------------------------
------------------------------------------------------------
------------------------------------------------------------
------------------------------------------------------------
------------------------------------------------------------
------------------------------------------------------------
------------------------------------------------------------
------------------------MENHLTIKLGEKKDRKGPVIFSEYKRG----DAIRK
ALS-----MSREDILFELKDSKLKGRGGAGFPTSTKWMLTAA-AKS---EKKFIICNADE
GEPGTFKDRVLLMEYPE--LVFDGMVVGGYTIGAQLGIVYLRGEYEYLLKPLEDYLEEMR
KDKLLGKNILGKEGFDFDIEIVLGSGAYVCGEETALIESLEGHRGEPRNRPP---YPINT
GFLGRPTSVNNVETLAAVSHIVVKGGKWF---AKYGT-DK----------SSGSKLFSVS
GDCEKPGVYELPWG-TKVSELLELVGAKNAK-------------AVQIGGASGH--CIP-
-KS----QFGRTLAYEDIPTGGSVM------IFNENRDMLKVLKNFMEFFVDESCGQCTP
CRIGNV-KLLEGVEMI-----EKGNYTFAHINK------LKDLGRTM-QLASKCGLGQSS
PNPFISILENFKDEIFN-RGNGGR---NGR------------------------------
------------------------------------------------------------
------------------------------------------------------------
------------------------------------------------------------
------------------------------------------------------------
------------------------------------------------------------
------------------------------------------------------------
------------------------------------------------------------
------------------------------------------------------------
----------
>gnl|REF_jgi|Sgly_2915|ref|YP_004267185.1||gi|325291004 NADH dehydrogenase subunit F [Syntrophobotulus glycolicus DSM 8271]
------------------------------------------------------------
------------------------------------------------------------
------------------------------------------------------------
------------------------------------------------------------
------------------------------------------------------------
------------------------------------------------------------
------------------------------------------------------------
------------------------------------------------------------
------------------------------------------------------------
------------------------------------------------------------
------------------------------------------------------------
------------------------------------------------------------
------------------------------------------------------------
------------------------------------------------------------
------------------------------------------------------------
------ME--NVKI---------LSSRFGKIK---------PDSVEEYVAN-GGYEGLKK
AI-----TQQHLDTIEEIKKANLFGRGGAAYPTGIKWEQAYA-IP----GTKYIVCNADE
GEPGTIKDREIMSRDPL--MLIEGMTIGAYLFGSSEGFIYCRGEYGKIQKLLRSAIANAK
AAGYLGDNILGT-GLNFDIKVVSGAGAYVCGENTALAESIEGKTGRPRRKPP---YLKNA
GLNLKPTVLNNVETYACIPYIVKEGGEKF---LSYGT-EF----------SGGTKLMCLI
GDVKNRGVYEVPFG-TTVRELIDNCGGGMAD-G-K------KLKFVHLGGSSGS--CFP-
-ES----MLDTKICYNDLRKAGISLGSGVVLVVSEDQSVVEYLKAVMEFFEEESCGKCTP
CREGNQ-RMVEILEKL----TE-GKGTAEDIKR------LKHLAQIM-RDTSFCGLGQSA
PVPALTLIKHFEDEFKA-YAKGKC-S-DANCC-CKG------------------------
-----------G-----------------------K------------------------
------------------------------------------------------------
------------------------------------------------------------
------------------------------------------------------------
------------------------------------------------------------
------------------------------------------------------------
------------------------------------------------------------
------------------------------------------------------------
----------
>gi|390523334|gb|AFL99064.1| NADH:ubiquinone oxidoreductase, NADH-binding (51 kD) subunit [Desulfitobacterium dehalogenans ATCC 51507]
------------------------------------------------------------
------------------------------------------------------------
------------------------------------------------------------
------------------------------------------------------------
------------------------------------------------------------
------------------------------------------------------------
------------------------------------------------------------
------------------------------------------------------------
------------------------------------------------------------
------------------------------------------------------------
------------------------------------------------------------
------------------------------------------------------------
------------------------------------------------------------
------------------------------------------------------------
------------------------------------------------------------
------MK--TMQI---------LSSRFDRIQ---------ADSVEEYRAA-GGYEGLKK
AI-----TMKPEDIIEEIKTAQLFGRGGAAYPTGIKWEQAYA-IPL-EKGLKYMVCNADE
GEPGTFKDRYIMDKDPL--MLIEGMTIGAYIFGAQEGFIYCRGEYSAIQKILRKAIENAK
EAGFLGENILGT-GLNFDIQVISGAGAYVCGENTALVESIEGKTGRPRRKPP---YIKNA
GLNMKPTVLNNVETFACIPWIVKEGGEKF---LSMGT-EF----------SGGTKLMCLS
GNVVHRGVYEVPFG-TTFRELIEDLGGGIAQ-G-R------KLKFVHLGGSSGS--CFP-
-GS----LLDTKICYKDLRDHGLSLGSGAVLVVDDTHCVVDYLKAVMEFFEEESCGKCTP
CREGNQ-RMVEILEKL----GE-GRATMEDLQR------LKSLAQTM-KNTSFCGLGQSA
PVPVTTLLKHFTDEFEA-HVQGQC-P-SGKCS-MHG------------------------
-----------A-----------------------RG-----------------------
------------------------------------------------------------
------------------------------------------------------------
------------------------------------------------------------
------------------------------------------------------------
------------------------------------------------------------
------------------------------------------------------------
------------------------------------------------------------
----------
>gi|325985665|gb|EGD46501.1| NADH dehydrogenase (quinone) [Ruminiclostridium papyrosolvens DSM 2782]
------------------------------------------------------------
------------------------------------------------------------
------------------------------------------------------------
------------------------------------------------------------
------------------------------------------------------------
------------------------------------------------------------
------------------------------------------------------------
------------------------------------------------------------
------------------------------------------------------------
------------------------------------------------------------
------------------------------------------------------------
------------------------------------------------------------
------------------------------------------------------------
------------------------------------------------------------
------------------------------------------------------------
------MD----KV---------LSARFGKIK---------PDSVEEYIQA-GGYEGLKK
TM-----SMEHLDAIEEIKKANLFGRGGAAYPTGIKWEQAYA-IQ---RGPKYMVCNADE
GEPGTFKDKHILAEDPF--ELIEGMTIGAYIMGAKEGYIYIRGEYAAIQRIVKSAIENAK
KAGYLGKNILGREGFDFELKVVSGAGAYVCGENTALVESIEGKTGRPRQKPP---YIKNC
GLYQMPTILNNVETYSCIPWIIKDGGDKF---SSMGT-EF----------SGGTKLMCLS
GNVNNRGVYEIPFG-LTLRELIFNLGGGMKD-G-R------KLKFVHLGGSSGS--CFP-
-ES----MIDTKICYYDLKKAGFSLGSGAVLVVDDTHCAVDYLKTVMEFFEEESCGKCTP
CREGNL-RLVEILDKM----TE-GTATMADFNK------MKSLAQTM-KTTSFCGLGQSA
PMPLITLVKYFEEEFLE-HINGKC-R-AGVCS-MSG------------------------
-----------K-----------------------AG----K------------------
------------------------------------------------------------
------------------------------------------------------------
------------------------------------------------------------
------------------------------------------------------------
------------------------------------------------------------
------------------------------------------------------------
------------------------------------------------------------
----------
>gi|373944100|gb|AEY65021.1| NADH:ubiquinone oxidoreductase, NADH-binding (51 kD) subunit [Clostridium sp. BNL1100]
------------------------------------------------------------
------------------------------------------------------------
------------------------------------------------------------
------------------------------------------------------------
------------------------------------------------------------
------------------------------------------------------------
------------------------------------------------------------
------------------------------------------------------------
------------------------------------------------------------
------------------------------------------------------------
------------------------------------------------------------
------------------------------------------------------------
------------------------------------------------------------
------------------------------------------------------------
------------------------------------------------------------
------MD----KV---------LSARFGKIK---------PDSIEEYIQA-GGYEGLKK
TM-----SMEHLDAIEEIKKANLFGRGGAAYPTGIKWEQAYA-IQ---RGPKYMVCNADE
GEPGTFKDKHILSEDPF--ELIEGMTIGAYIMGAKEGYIYIRGEYAAIQKIVKSAIENAK
KAGYLGKNILGREGFDFELKVVSGAGAYVCGENTALVESIEGKTGRPRQKPP---YIKNC
GLYQMPTILNNVETYSCIPWIIKDGGEKF---SSMGT-EF----------SGGTKLMCLS
GNVNNRGVYEIPFG-TTLRELIFKLGGGMKD-G-R------KLKFVHLGGSSGS--CFP-
-ES----MVDTKICYYDLKKAGFSLGSGAVLVVDDTHCAVDYLKTVMEFFEEESCGKCTP
CREGNH-RLVEILDKM----TE-GTATMADFNK------MKSLAQTM-KTTSFCGLGQSA
PMPLITLVKYFEEEFLE-HINGKC-R-AGVCS-MSG------------------------
-----------K-----------------------AG----K------------------
------------------------------------------------------------
------------------------------------------------------------
------------------------------------------------------------
------------------------------------------------------------
------------------------------------------------------------
------------------------------------------------------------
------------------------------------------------------------
----------
>ref|YP_005434366.1||gi|383755463 putative NADH dehydrogenase, F subunit [Selenomonas ruminantium subsp. lactilytica TAM6421]
------------------------------------------------------------
------------------------------------------------------------
------------------------------------------------------------
------------------------------------------------------------
------------------------------------------------------------
------------------------------------------------------------
------------------------------------------------------------
------------------------------------------------------------
------------------------------------------------------------
------------------------------------------------------------
------------------------------------------------------------
------------------------------------------------------------
------------------------------------------------------------
------------------------------------------------------------
------------------------------------------------------------
------MST--QVRF--------LTKNFGAYD---------VSSIGAYMNI-GGFKALRK
AV-----TMDPEDICTMLSDAKIRGRGGAEYPLGRKWSQARA-VKG---ENKVIICNADE
GETTTFKDRELIKNDPF--NLIEAMIIAGFVCGATDGYIYMRAEYACYRPILLNAIRQAK
NYGFLGENILGK-GFDFNIHLYSGGGAYVCGEGTALIRSIEGKAGRPRMKPP---FIKVS
GVFARPTCLNNVESLSLVPHLLLD-KDTY---MNCGM-GE----------SIGTKLVSVA
GNVNNPGVFEIPFG-TTVRDIIYNLAGGLQH-D-R------EIQLIQFGGASGK--VSD-
-AS----ILDTPYTYDDLRAAGVMVGSGGMLVIDKRTSVLDFLRMNQEFFSEESCGQCTP
CREGNL-HIKIILDKL----AK-GEATEQDIKT------MGTIAKVM-SMSSLCGLGETA
QNTLQSAMKKFPEVFDL-GGTQA-------------------------------------
------------------------------------------------------------
------------------------------------------------------------
------------------------------------------------------------
------------------------------------------------------------
------------------------------------------------------------
------------------------------------------------------------
------------------------------------------------------------
------------------------------------------------------------
----------
>gi|493203480|ref|WP_006191643.1| NADH-quinone oxidoreductase subunit F [Selenomonas sputigena]
------------------------------------------------------------
------------------------------------------------------------
------------------------------------------------------------
------------------------------------------------------------
------------------------------------------------------------
------------------------------------------------------------
------------------------------------------------------------
------------------------------------------------------------
------------------------------------------------------------
------------------------------------------------------------
------------------------------------------------------------
------------------------------------------------------------
------------------------------------------------------------
------------------------------------------------------------
------------------------------------------------------------
------MS---KVSF--------MTKNFHRYD---------PMSIESYLAI-GGFNALKK
TV-----TMDGEDIASLLSEAQIKGRGGAAYPMGRKWSQARA-VKG---EHKVIICNADE
GEPCTFKDRELITNDPF--NLIEAMTIGAWSIRAQDGYIYLREEYAHLRSRLKNAIEEAE
RCGFLGKNILGKEGFDFHIHLRSGAGAYVCGEGTALIRSIEGKAGRPRMKPP---FIKQS
GLFALPTCVNNVESLSIVPHLLLDDKKEY---ISYGS-GE----------SLGTKLVSVG
GNVNCPAVFEIPFG-TTVREIIYDLAGGIQG-G-R------RIRLIQFGGASGK--IAD-
-ES----ILDVPYTYDDLKAAGVTVGSGAILVVDERTSVLDFLRMTQAFFSHESCGQCTP
CREGVL-HIKLILEKF----AQ-GTATEKDLEN------MKMIARIM-PMSALCGLGESA
ENALSAAFKLFPETFRI-GGVH--------------------------------------
------------------------------------------------------------
------------------------------------------------------------
------------------------------------------------------------
------------------------------------------------------------
------------------------------------------------------------
------------------------------------------------------------
------------------------------------------------------------
------------------------------------------------------------
----------
>gi|570739836|gb|AHF10703.1| NADH-quinone oxidoreductase subunit F [Dehalobacter restrictus DSM 9455]
------------------------------------------------------------
------------------------------------------------------------
------------------------------------------------------------
------------------------------------------------------------
------------------------------------------------------------
------------------------------------------------------------
------------------------------------------------------------
------------------------------------------------------------
------------------------------------------------------------
------------------------------------------------------------
------------------------------------------------------------
------------------------------------------------------------
------------------------------------------------------------
------------------------------------------------------------
------------------------------------------------------------
------MLD-DDQI---------F--NISPGR---------HVDLDHHCQN-GGYSALAK
AL-----AQGPETSLKEISNAGLRGRGGAAFPTAEKIKMLRA-NTE---KLRYIICNADE
GEPGTFKDRFIMTHIPF--QLLEGITIAAFMAGASEGYIYVRHEYPEAQKILRESIEEAE
RRGFLGDNILGS-GFSLSLKLFSGAGSYLCGEETALISSIEGKKGRPRLKPP---YPTQA
GLWQKPTLINNVETLANIPKIIEKSASWY---RSFGT-PD----------SPGTKLISLS
GDVQNRGLFEVPFG-MTFAQIINEYGGGAKT-G-K------AIKAVNIGGASGV--LIP-
-PE----MLFTPLEYLACAKTGITIGSGAIFVLDDTRSILSNVQNRLRFFLHESCGKCTP
CREGLR-QANLILDRL----LA-GEAVRQDVST------LERYTRAI-QEASFCGLGQAA
GNSLRSSLAYYRDEYLA-SCRDN-----------KP------------------------
-----------S-----------------------FI----EEET------A--------
------------------------------------------------------------
------------------------------------------------------------
------------------------------------------------------------
------------------------------------------------------------
------------------------------------------------------------
------------------------------------------------------------
------------------------------------------------------------
----------
>gi|409020634|gb|AFV02665.1| protein HymB [Dehalobacter sp. DCA]
------------------------------------------------------------
------------------------------------------------------------
------------------------------------------------------------
------------------------------------------------------------
------------------------------------------------------------
------------------------------------------------------------
------------------------------------------------------------
------------------------------------------------------------
------------------------------------------------------------
------------------------------------------------------------
------------------------------------------------------------
------------------------------------------------------------
------------------------------------------------------------
------------------------------------------------------------
------------------------------------------------------------
------MLD-DDQI---------F--NISPGR---------HVDLDHHCQN-GGYSALAK
AL-----AQGPETSLKEILDAGLRGRGGAAFPTAEKIKMLRA-NTE---KLRYIICNADE
GEPGTFKDRFIMTHIPF--QLLEGITIAAFMAGASEGYIYVRHEYPEAQKILHESIEEAE
RRGFLGDNILGS-GFSLSLKLFSGAGSYLCGEETALISSIEGKKGRPRLKPP---YPTQA
GLWQKPTLINNVETLANIPKIIEKSASWY---RSFGT-PD----------SPGTKLISLS
GDVQNRGLFEVPFG-MTFAQIINEYGGGAKT-G-K------AIKAVNIGGASGV--LIP-
-PE----MLFTPLEYLACAKTGITIGSGAIFVLDDTRSILSNVQNRLRFFLHESCGKCTP
CREGLR-QANLILDRL----LA-GEAVRQDVST------LERYTRAI-QEASFCGLGQAA
GNSLRSSLAYYRDEYLA-SCRDN-----------KP------------------------
-----------S-----------------------FI----EEET------A--------
------------------------------------------------------------
------------------------------------------------------------
------------------------------------------------------------
------------------------------------------------------------
------------------------------------------------------------
------------------------------------------------------------
------------------------------------------------------------
----------
>gi|332699634|gb|AEE96575.1| NADH dehydrogenase (quinone) [Mahella australiensis 50-1 BON]
------------------------------------------------------------
------------------------------------------------------------
------------------------------------------------------------
------------------------------------------------------------
------------------------------------------------------------
------------------------------------------------------------
------------------------------------------------------------
------------------------------------------------------------
------------------------------------------------------------
------------------------------------------------------------
------------------------------------------------------------
------------------------------------------------------------
------------------------------------------------------------
------------------------------------------------------------
------------------------------------------------------------
------MSDLTVKR---------LTQRCGNID---------PSDISEYIST-GGYKALVK
ALL----TMKPQDIIDEVKASGLLGRGGAAFPTGLKMQMVHD-TPG---DVKYVVCNADE
GEPGTFKDRYLMEGDPY--QLVEGIILAGYAVGAQKGYIYIRGEYDQAIELMKNAVEQTR
KIGYLGDNILKQ-RFNFDIEVRSGAGAYICGEEFALIESLEGKSGRPRYKPP---YPPIS
GLWDRPTLINNVETLVNIPYIVSNGSKAF---RSAGT-DS----------SAGTKLICLS
GNIVNRGVFEVPFG-ITLKDIIHDIGQGVPD-E-R------ELKMIQIGGASGS--CIP-
-SD----MLDVKLDFADMRKNGLSMGSGAIIAFDDSRCVIDIVKSLLKFFAHESCGKCTP
CREGNP-QLYNLIDDF----SK-GSATPSHYDV------LQSLTQTM-QQAALCGLGQAS
PMPIVSTLQYFKDEYDM-HINGRC-P-AGICSSING------------------------
-----------G-----------------------GV----K------------------
------------------------------------------------------------
------------------------------------------------------------
------------------------------------------------------------
------------------------------------------------------------
------------------------------------------------------------
------------------------------------------------------------
------------------------------------------------------------
----------
>gnl|REF_jgi|DhcVS_154|ref|YP_003329655.1||gi|270307597 [Fe] hydrogenase subunit HymB [Dehalococcoides mccartyi VS]
------------------------------------------------------------
------------------------------------------------------------
------------------------------------------------------------
------------------------------------------------------------
------------------------------------------------------------
------------------------------------------------------------
------------------------------------------------------------
------------------------------------------------------------
------------------------------------------------------------
------------------------------------------------------------
------------------------------------------------------------
------------------------------------------------------------
------------------------------------------------------------
------------------------------------------------------------
------------------------------------------------------------
------M-K-DVKI---------ITRHLNTAN---------SADIDVYLAD-GGYQALKK
AL-----SMTPEEVIAEVKRSKLVGRGGAAFPTGLKWELTRK-EKA---NPKYIVCNASE
GEPGTFKDRLILKNDPH--MVLEGFIIAAYAVGTSQGFIHAREVYTEEIELFQKAIDQAT
ERGFLGQNIMGS-NFSLDIQFYKSAGAYICGEETALFESLEGHRGIPAARPP---YPVQV
GLMDKPTTVNNVETLCNVPAIINNGADWF---ASIGH-PD----------YPGTKLFCLS
GNVKEPGVFEMPLG-TNLKDLL-EAGGGVDG----------KFKAVLPGGISSS--LLT-
-E------TDISLDFKTLAKAGTMLGSGAVIVINSDTSMVNVASNVAHFFDEEGCGKCSI
CREGTR-RAAEILSRF----SR-GQGNRNELEW------LLELHEVM-KDTASCGLGQVA
LNVAASAIRNFKGEFLA-QVRKE-----------EG------------------------
-----------V-----------------------WL----R------------------
------------------------------------------------------------
------------------------------------------------------------
------------------------------------------------------------
------------------------------------------------------------
------------------------------------------------------------
------------------------------------------------------------
------------------------------------------------------------
----------
>gi|559771450|gb|AHB12962.1| [Fe] hydrogenase subunit [Dehalococcoides mccartyi GY50]
------------------------------------------------------------
------------------------------------------------------------
------------------------------------------------------------
------------------------------------------------------------
------------------------------------------------------------
------------------------------------------------------------
------------------------------------------------------------
------------------------------------------------------------
------------------------------------------------------------
------------------------------------------------------------
------------------------------------------------------------
------------------------------------------------------------
------------------------------------------------------------
------------------------------------------------------------
------------------------------------------------------------
------M-K-DVKI---------ITRHLNTAN---------SADIDVYLAD-GGYQALKK
AL-----SMTPEEVIAEVKRSKLVGRGGAAFPTGLKWELTRK-EKA---NPKYIVCNASE
GEPGTFKDRLILKNDPH--MVLEGFIIAAYAVGTSQGFIHAREVYTEEIELFQKAIDQAT
ERGFLGQNIMGS-NFSLDIQFYKSAGAYICGEETALFESLEGHRGIPAARPP---YPVQV
GLMDKPTTVNNVETLCNVPAIINNGADWF---ASIGH-PD----------YPGTKLFCLS
GNVKEPGVFEMPLG-TNLKDLL-EAGGGVDG----------KFKAVLPGGISSS--LLT-
-E------TDISLDFKTLAKAGTMLGSGAVIVINSDTSMVNVASNVAHFFDEEGCGKCSI
CREGTR-RAAEILSRF----SR-GQGNRNELEW------LLELHEVM-KDTASCGLGQVA
LNVAASAIRNFKGEFLA-QVRKE-----------EG------------------------
-----------V-----------------------WL----R------------------
------------------------------------------------------------
------------------------------------------------------------
------------------------------------------------------------
------------------------------------------------------------
------------------------------------------------------------
------------------------------------------------------------
------------------------------------------------------------
----------
>gnl|REF_tigr|DET0146|ref|YP_180896.1||gi|57235004 [Fe] hydrogenase, HymB subunit [Dehalococcoides mccartyi 195]
------------------------------------------------------------
------------------------------------------------------------
------------------------------------------------------------
------------------------------------------------------------
------------------------------------------------------------
------------------------------------------------------------
------------------------------------------------------------
------------------------------------------------------------
------------------------------------------------------------
------------------------------------------------------------
------------------------------------------------------------
------------------------------------------------------------
------------------------------------------------------------
------------------------------------------------------------
------------------------------------------------------------
------M-Q-DIKI---------ITRHLNTAS---------SADIDVYMAD-GGYQALKK
AL-----SMTPDEVIAEVKRSKLVGRGGAAFPTGLKWELTRK-EKA---NPKYIVCNASE
GEPGTFKDRLILKNDPH--MVLEGFIIAAYAVGTSQGFIHAREVYTEEIELFQKAIDQAT
ERGFLGQNIMGS-NFSLDIQFYKSAGAYICGEETALFESLEGHRGIPAARPP---YPVQV
GLMDKPTTVNNVETLCNVPAIINNGADWF---AAIGH-PD----------YPGTKLFCLS
GNVKEPGVFEMPLG-TNLKDLL-EAGGGVDG----------KFKAVLPGGISSS--LLT-
-E------MDVNLDFKTLAKAGTMLGSGAVIVINSDTSMVNVASNVAHFFDEEGCGKCSI
CREGTR-RAAEILSRF----SR-GQGNRNELEW------LLELHEVM-KDTASCGLGQVA
LNVAASAIRNFKGEFLA-QVRKE-----------EG------------------------
-----------V-----------------------WL----R------------------
------------------------------------------------------------
------------------------------------------------------------
------------------------------------------------------------
------------------------------------------------------------
------------------------------------------------------------
------------------------------------------------------------
------------------------------------------------------------
----------
>gnl|REF_jgi|DehalGT_0174|ref|YP_003461997.1||gi|289432124 NADH dehydrogenase (quinone) [Dehalococcoides mccartyi GT]
------------------------------------------------------------
------------------------------------------------------------
------------------------------------------------------------
------------------------------------------------------------
------------------------------------------------------------
------------------------------------------------------------
------------------------------------------------------------
------------------------------------------------------------
------------------------------------------------------------
------------------------------------------------------------
------------------------------------------------------------
------------------------------------------------------------
------------------------------------------------------------
------------------------------------------------------------
------------------------------------------------------------
------M-K-DLKI---------ITRHLNTAN---------SADIDVYLAD-GGYQALKK
AL-----SMTPEEVIAEVKRSKLVGRGGAAFPTGLKWELTRK-EKA---NPKYIVCNASE
GEPGTFKDRLILKNDPH--MVLEGFIIAAYAVGTSQGFIHAREVYTQEIELFQKAIDQAT
ERGFLGQNIMGS-NFSLDIQFYKSAGAYICGEETALFESLEGHRGIPATRPP---YPVQV
GLMDKPTTVNNVETLCNIPAIINNGADWF---ASIGH-PD----------YPGTKLFCLS
GNVKKPGVFELPLG-TNLKDLL-EAGGGVDG----------KFKAVLPGGISSS--LLT-
-E------TDISLDFKTLAKAGTMLGSGAVIVINSDTSMVNVASNVAHFFDEEGCGKCSI
CREGTR-RAAEILSRF----SR-GQGNRNELEW------LLELHEVM-KDTASCGLGQVA
LNVAASAIRNFKGEFLA-QVRKE-----------EG------------------------
-----------V-----------------------WL----R------------------
------------------------------------------------------------
------------------------------------------------------------
------------------------------------------------------------
------------------------------------------------------------
------------------------------------------------------------
------------------------------------------------------------
------------------------------------------------------------
----------
>gi|452111484|gb|AGG07215.1| [FeFe] hydrogenase NAD-binding subunit [Dehalococcoides mccartyi BTF08]
------------------------------------------------------------
------------------------------------------------------------
------------------------------------------------------------
------------------------------------------------------------
------------------------------------------------------------
------------------------------------------------------------
------------------------------------------------------------
------------------------------------------------------------
------------------------------------------------------------
------------------------------------------------------------
------------------------------------------------------------
------------------------------------------------------------
------------------------------------------------------------
------------------------------------------------------------
------------------------------------------------------------
------M-K-DLKI---------ITRHLNTAN---------SADIDVYLAD-GGYQALKK
AL-----SMTPEEVIAEVKRSKLVGRGGAAFPTGLKWELTRK-EKA---NPKYIVCNASE
GEPGTFKDRLILKNDPH--MVLEGFIIAAYAVGTSQGFIHAREVYTQEIELFQKAIDQAT
ERGFLGQNIMGS-NFSLDIQFYKSAGAYICGEETALFESLEGHRGIPATRPP---YPVQV
GLMDKPTTVNNVETLCNIPAIINNGADWF---ASIGH-PD----------YPGTKLFCLS
GNVKKPGVFELPLG-TNLKDLL-EAGGGVDG----------KFKAVLPGGISSS--LLT-
-E------TDISLDFKTLAKAGTMLGSGAVIVINSDTSMVNVASNVAHFFDEEGCGKCSI
CREGTR-RAAEILSRF----SR-GQGNRNELEW------LLELHEVM-KDTASCGLGQVA
LNVAASAIRNFKGEFLA-QVRKE-----------EG------------------------
-----------V-----------------------WL----R------------------
------------------------------------------------------------
------------------------------------------------------------
------------------------------------------------------------
------------------------------------------------------------
------------------------------------------------------------
------------------------------------------------------------
------------------------------------------------------------
----------
>ref|YP_307337.1||gi|73748098 [Fe] hydrogenase subunit HymB [Dehalococcoides mccartyi CBDB1]
------------------------------------------------------------
------------------------------------------------------------
------------------------------------------------------------
------------------------------------------------------------
------------------------------------------------------------
------------------------------------------------------------
------------------------------------------------------------
------------------------------------------------------------
------------------------------------------------------------
------------------------------------------------------------
------------------------------------------------------------
------------------------------------------------------------
------------------------------------------------------------
------------------------------------------------------------
------------------------------------------------------------
------M-K-DLKI---------ITRHLNTAN---------SADIDVYLAD-GGYQALKK
AL-----SMTPEEVIAEVKRSKLVGRGGAAFPTGLKWELTRK-EKA---NPKYIVCNASE
GEPGTFKDRLILKNDPH--MVLEGFIIAAYAVGTSQGFIHAREVYTQEIELFQKAIDQAT
ERGFLGQNIMGS-NFSLDIQFYKSAGAYICGEETALFESLEGHRGIPATRPP---YPVQV
GLMDKPTTVNNVETLCNIPAIINNGADWF---ASIGH-PD----------YPGTKLFCLS
GNVKKPGVFELPLG-TNLKDLL-EAGGGVDG----------KFKAVLPGGISSS--LLT-
-E------TDISLDFKTLAKAGTMLGSGAVIVINSDTSMVNVASNVAHFFDEEGCGKCSI
CREGTR-RAAEILSRF----SR-GQGNRNELEW------LLELHEVM-KDTASCGLGQVA
LNVAASAIRNFKGEFLA-QVRKE-----------EG------------------------
-----------V-----------------------WL----R------------------
------------------------------------------------------------
------------------------------------------------------------
------------------------------------------------------------
------------------------------------------------------------
------------------------------------------------------------
------------------------------------------------------------
------------------------------------------------------------
----------
>gi|452110069|gb|AGG05801.1| [FeFe] hydrogenase NAD-binding subunit [Dehalococcoides mccartyi DCMB5]
------------------------------------------------------------
------------------------------------------------------------
------------------------------------------------------------
------------------------------------------------------------
------------------------------------------------------------
------------------------------------------------------------
------------------------------------------------------------
------------------------------------------------------------
------------------------------------------------------------
------------------------------------------------------------
------------------------------------------------------------
------------------------------------------------------------
------------------------------------------------------------
------------------------------------------------------------
------------------------------------------------------------
------M-K-DLKI---------ITRHLNTAN---------SADIDVYLAD-GGYQALKK
AL-----SMTPEEVIAEVKRSKLVGRGGAAFPTGLKWELTRK-EKA---NPKYIVCNASE
GEPGTFKDRLILKNDPH--MVLEGFIIAAYAVGTSQGFIHAREVYTQEIELFQKAIDQAT
ERGFLGQNIMGS-NFSLDIQFYKSAGAYICGEETALFESLEGHRGIPATRPP---YPVQV
GLMDKPTTVNNVETLCNIPAIINNGADWF---ASIGH-PD----------YPGTKLFCLS
GNVKKPGVFELPLG-TNLKDLL-EAGGGVDG----------KFKAVLPGGISSS--LLT-
-E------TDISLDFKTLAKAGTMLGSGAVIVINSDTSMVNVASNVAHFFDEEGCGKCSI
CREGTR-RAAEILSRF----SR-GQGNRNELEW------LLELHEVM-KDTASCGLGQVA
LNVAASAIRNFKGEFLA-QVRKE-----------EG------------------------
-----------V-----------------------WL----R------------------
------------------------------------------------------------
------------------------------------------------------------
------------------------------------------------------------
------------------------------------------------------------
------------------------------------------------------------
------------------------------------------------------------
------------------------------------------------------------
----------
>gnl|REF_jgi|DehaBAV1_0225|ref|YP_001213692.1||gi|147668874 NADH dehydrogenase (quinone) [Dehalococcoides mccartyi BAV1]
------------------------------------------------------------
------------------------------------------------------------
------------------------------------------------------------
------------------------------------------------------------
------------------------------------------------------------
------------------------------------------------------------
------------------------------------------------------------
------------------------------------------------------------
------------------------------------------------------------
------------------------------------------------------------
------------------------------------------------------------
------------------------------------------------------------
------------------------------------------------------------
------------------------------------------------------------
------------------------------------------------------------
------M-K-DLKI---------ITRHLNTAN---------SADIDVYLAD-GGYQALKK
AL-----SMTPEEVIAEVKRSKLVGRGGAAFPTGLKWELTRK-EKA---NPKYIVCNASE
GEPGTFKDRLILKNDPH--MVLEGFIIAAYAVGTSQGFIHAREVYTQEIELFQKAIDQAT
ERGFLGQNIMGS-NFSLDIQFYKSAGAYICGEETALFESLEGHRGIPATRPP---YPVQV
GLMDKPTTVNNVETLCNIPAIINNGADWF---ASIGH-PD----------YPGTKLFCLS
GNVKKPGVFELPLG-TNLKDLL-EAGGGVDG----------KFKAVLPGGISSS--LLT-
-E------TDISLDFKTLAKAGTMLGSGAVIVINSDTSMVNVASNVAHFFDEEGCGKCSI
CREGTR-RAAEILSRF----SR-GQGNRNELEW------LLELHEVM-KDTASCGLGQVA
LNVAASAIRNFKGEFLA-QVRKE-----------EG------------------------
-----------V-----------------------WL----R------------------
------------------------------------------------------------
------------------------------------------------------------
------------------------------------------------------------
------------------------------------------------------------
------------------------------------------------------------
------------------------------------------------------------
------------------------------------------------------------
----------
>gnl|REF_jgi|Slip_0124|ref|YP_003701489.1||gi|297616330 NADH dehydrogenase (quinone) [Syntrophothermus lipocalidus DSM 12680]
------------------------------------------------------------
------------------------------------------------------------
------------------------------------------------------------
------------------------------------------------------------
------------------------------------------------------------
------------------------------------------------------------
------------------------------------------------------------
------------------------------------------------------------
------------------------------------------------------------
------------------------------------------------------------
------------------------------------------------------------
------------------------------------------------------------
------------------------------------------------------------
------------------------------------------------------------
------------------------------------------------------------
------MAE-ELRV---------VLRNYGKIN---------PLNIDDYINA-GGYKSLEK
AR-----SMSQMDVIQEVKKSGLRGRGGAGFNAGQKWMFAYQ-AQA---DQKYVICNADE
GEPGTYKDRIIMESDPH--SVLEGMAICGYAIGANKGYIYCRGEYPYVVDILNTAIAQAK
AKGVLG---------EFDIEVRMGAGAYVCGEETALIESIEGSRGEPRYKPP---FPPVS
GLWGKPSIVNNVETFANIAIILEKGADWY---ASLGA-PS----------YPGTKVLTLT
GDVVNKKFIEVPTN-TTIREVVYGFGGGIPG-G-K------KFKAVQIGGTSGG--FIP-
-ES----LLDTPIDFDSMAAIGATLGSGAVLVMDETRDIVDVVERIAKFFEHESCGKCAP
CREGTM-RMYKLMSKV----NK-GQGTAKDVAL------MERLGRVM-SVACLCGLGQAA
PTPVLTTIKHFRADYDA-KLQ---------------------------------------
------------------------------------------------------------
------------------------------------------------------------
------------------------------------------------------------
------------------------------------------------------------
------------------------------------------------------------
------------------------------------------------------------
------------------------------------------------------------
------------------------------------------------------------
----------
>gi|359350288|gb|AEV28062.1| NADH:ubiquinone oxidoreductase, NADH-binding (51 kD) subunit [Sphaerochaeta pleomorpha str. Grapes]
------------------------------------------------------------
------------------------------------------------------------
------------------------------------------------------------
------------------------------------------------------------
------------------------------------------------------------
------------------------------------------------------------
------------------------------------------------------------
------------------------------------------------------------
------------------------------------------------------------
------------------------------------------------------------
----MMLN------------------LT----------------PLRQKGVSALD----S
--------------SSV-------------------------------SIAIGMGTCGIG
NGADLLYQAFEAQIQERKLA----------------IHLGKVGCFGFCAEEPLV-NIHLE
GL-PLLILNRVKVSDIPKIFTWIEKKSFP-ANRV--------------------------
---------LCKVSSWDHLTG-----TTSYG--------TGFPSIRE-------------
------WDELP--FFH--RQKKIVLRDAGLIN---------PESIEEFRNV-GGYDAFLK
VL----HSYSPQQVIAEIKDSKLRGRGGAGFPTGLKWELMAK-QAA---PRKFLICNVDE
GDPGAYMNRNEMESDPH--MLIEGMLIGAYAMGAAEGIVYVRAEYPLAVQRLNIAVAQAQ
AASMLGNGIDGT-DFNFDLKVVEGAGAFVCGEETALIASIEGKGGRPRIKPP---FPAQS
GYLGFPTDINNMETWCNIAAIIAKGSSWF---KETGT-EK----------SPGTKVFSLV
GKIKNTGLVELPLG-EKLTTLIYEIGGGAADPD-K------KIKAVQSGGPSGG--CIP-
-VG----KFDTPIDYESLVSLGSIMGSGGMVVMDQDNCMVDVARYFIEFTHNESCGKCVP
CREGLA-QELALLDKI----AT-GKGTLNDMLL------LEELAHSI-CDSALCGLGQSA
PNPVLTTLRYFKNEYEQ-HINLQY-CEAGTCEELVT-------------ALCSNSCPLHM
HIPSYLQLLKENRLQEAFEITLRDNPLPGTIGRICHF-HCQMRCRRDTIDEPVHQGEIHR
YLADTIYKMGGESQVYAKLVREKLPPTDQHVAIVGSGPAGLCAAFYLSRLGHTVTIYERE
AKAGGILRYGIPSYRLPKEILDKELQVFKKLGIHFVFKKRLGVDFSLSDLKEQ-NQAVLL
ALGSYRSQKLDIPGMSLKGVVQGTTLLEDLAKQKKIPVGKKVVIIGGGNVAIDAARSLWR
LG-REVTVVYRRSVDDMPANRMELAEAFQEKINFVCMAGPSRILGQAGKRVAGLEIKEMQ
GGDYDLSGRKRP-LESDIVSAIACDMVVIAIGESV-------EQELLQQQGLETTERGSL
AVAPYSYRTNLSNVYAVGDVTTGPSTAAQAMGYAKKAAMAIDFALTSKH---RFSSLDQD
FAINDVIPEHAESVKPVVPRHLTVRERKGNFEEINKGYMGEQAHLEASRCLRCDIRQ---
----EWESSK
>gi|324026659|gb|ADY13418.1| NADH dehydrogenase (quinone)., Glutamate synthase (NADPH) [Sphaerochaeta globosa str. Buddy]
------------------------------------------------------------
------------------------------------------------------------
------------------------------------------------------------
------------------------------------------------------------
------------------------------------------------------------
------------------------------------------------------------
------------------------------------------------------------
------------------------------------------------------------
------------------------------------------------------------
------------------------------------------------------------
----MSSL------------------LD----------------RLQQEGEHTLY----P
--------------NHA-------------------------------SIAVGMGTCGMG
SGATELYAAFAKEIDSQHLS----------------ISLRSVGCFGCCSEEPLV-SLYLP
SK-PLVWLSKVELSDVPLIIDNLMQGRYY-KPKA--------------------------
---------LCRINEWDHHLS-----QHTYG--------EGFEELPP-------------
------WNEVP--FFH--AQKKLILRDAGLID---------PANMAEYVAV-GGYRSFEK
VL----GGMSRDEVLLEVKNSKLRGRGGAGFPTGLKWELMAK-EPS---QPKFLICNADE
GDPGAYMNRNEMESDPH--MLIEGLLIASYATTAQEGIIYVRAEYPLAVQRLRTAIEQAY
AVGLLGDNILER-KVRFDLSVVEGAGAFVCGEETALIASLEGRAGRARVKPP---FPSQK
GYLGRPTTINNLETWCNIPLIIGKGSAWF---ARIGN-PA----------SPGTKVFSLV
GKVKNTGLVELPLG-EKLTTLIYEAGGGSVNPS-K------KIKAVQSGGPSGG--CIP-
-AS----LFNSTIDYESLGALGAIMGSGGMVVMDSDNCMVDSARYFLEFTTKESCGTCTP
CREGLS-QALDLVSRI----CE-GAGKLEDVKT------LTELGNHI-SDTALCGLGQSA
MNPVLTTLKYFPEEYES-HIKRSK-CEAGTCEALVG-------------ELCSNSCPLAM
RIPSYIALLKEDRLVEAFTSTLEDNPLPGTLGRICHF-HCQMRCRRDDLDGPVHQGELHR
YLADTLYKMGQETEVYQTLLDRMPEPTHKHIAIVGAGPGGLSVAFYLRRLGHEVTLYDEH
QKAGGVLRYGIPSYRLPKEVLEKELELYTTLGIHFELGKALGRELEMENLRRS-SDAVIL
ALGSYHHATLQLSGSEGPGFLQGTEVLRRLSEGREADVGKQVVILGGGNVAIDVARSLWR
LG-CEVTVAYRRGRDEMPANRSEIEEAFAEGISFVFDVAPSQVLRGKQGQVIALEVQQLE
LGTYDLSARRQR-MESGKKSILSCDTVIVAIGERV-------DTALFANLGLGVTKQGYL
DVKHYSYETNLPNVWAIGDVITGPSTAAQAMGQGKEVARIIDRLLVGED---RFDSLFTT
FTYDRTVGKTLYEGKAITSTKLSPKDRNLSFAEVNRGYSGRQARMEASRCLRCDIKI---
----QEVSNG
>gi|433669556|gb|AGB40371.1| NADH:ubiquinone oxidoreductase, NADH-binding (51 kD) subunit [Halobacteroides halobius DSM 5150]
------------------------------------------------------------
------------------------------------------------------------
------------------------------------------------------------
------------------------------------------------------------
------------------------------------------------------------
------------------------------------------------------------
------------------------------------------------------------
------------------------------------------------------------
------------------------------------------------------------
------------------------------------------------------------
----ME------------------------------------------------------
--------------AKN-------------------------------KILVCAGTSCDS
SEGPEIYRELLEKLQENGLDD--KT------------RVVETGCFGFCDQGPIV-VVYSE
ESKDGIFYCQVKSEDAEQIVKEHLIKGRI-------------------------------
---------IDDLLYVNPKTE--EKVPE--------------------------------
------YKDID--FYE--YQQRIALRNCGQID---------PFEIADYKAN-DGYKSLDK
VLN----QMTPEEVIQEVKESKLRGRGGGGFPTGVKWELTAK-S---EETPKYIICNADE
GDPGAFMDRSILEGDPY--SVIEGMTIGAYAIGANQGFVYVRAEYPLAVERLQGAIENAR
AAGMLGADIFGS-GFDFDVEIKIGAGAFVCGEETALITSVEGYRGDPQSKPP---YPAQN
GLYDQPTLINNVETLANIPIIIHNGGDWY---NKIGT-ED----------SAGTKVFALA
GDINNTGLIEVPMG-TSLREVIFDLGGGIPE-G-K------EVKAAQTGGPSGG--FIP-
-QD----NLDISLEYDALLEANSMMGSGGLIILDETSCMVDVARFYLDFTQDEACGKCAP
GRIGTK-RMLEVLNKI----VE-GDGSKDDLDL------LERLATDI-KDTALCGLCKSA
PNPVLSTLEHFRDEYLA-HTEDKY-CPAGICDELAK-YEI-DPEICVSCGKCAEVCPVDA
IS-------GED--GEAYVIDPEICISCGKCAEECPV-DAISKG----------------
------------------------------------------------------------
------------------------------------------------------------
------------------------------------------------------------
------------------------------------------------------------
------------------------------------------------------------
------------------------------------------------------------
------------------------------------------------------------
----------
>gnl|REF_jgi|Acear_1884|ref|YP_003828452.1||gi|302392632 NAD(P)-dependent iron-only hydrogenase diaphorase component flavoprotein [Acetohalobium arabaticum DSM 5501]
------------------------------------------------------------
------------------------------------------------------------
------------------------------------------------------------
------------------------------------------------------------
------------------------------------------------------------
------------------------------------------------------------
------------------------------------------------------------
------------------------------------------------------------
------------------------------------------------------------
------------------------------------------------------------
----MS------------------------------------------------------
--------------IEA-------------------------------EVLVCSGTSCFS
SGGPEIYNNLLENLEEKGLTG--EV------------KLVQTGCFGFCEKGPIV-VIYQE
DNPGGIFYCQVEPEDAQRIVEEHLIKDEI-------------------------------
---------IEELLYEEPETG--RKVAQ--------------------------------
------YEDMG--FYK--YQQRIALRNCGLIE---------PHNIREYIAR-DGYQALGK
ALT----EMTPEEIIDEVKTSKLRGRGGGGFPTGVKWELTKS-A---EGSPKFIICNADE
GDPGAFMDRSIVEGDPH--SVIEGLAIGAYVIGANQGYVYVRAEYPLAVDRLEKAIESAR
ELGVLGEDIFGS-GFDFNVEIRVGAGAFVCGEETALIHSVQGDRGDPHGKPP---YPAND
GLWDQPTVINNVETLANIPQIILNGGDWF---SHIGT-EE----------STGTKVFALA
GDIHNTGLIEVPMG-TTLREVIFNLGGGIPD-D-K------EFKAAQTGGPSGG--CLP-
-RE----KLDISMDYDSLLEVGSMMGSGGLIVMDEDTCMVDVARFYLDFTQDEACGKCTP
GRVGTK-RLLEMLNRI----VS-GEAEENILDK------LEALCHEI-KKTALCGLGQSA
PNPILSTLEYFRDEYEA-HVFDKY-CPAGVCKDLAS-YKI-DEEACEACGVCKEECPVSA
IT-------GSK--EEGYEIDPEICESCGICEEECPF-EVITRG----------------
------------------------------------------------------------
------------------------------------------------------------
------------------------------------------------------------
------------------------------------------------------------
------------------------------------------------------------
------------------------------------------------------------
------------------------------------------------------------
----------
>gnl|REF_jgi|Hore_06320|ref|YP_002508384.1||gi|220931476 NADH dehydrogenase (ubiquinone) 51 kDa subunit [Halothermothrix orenii H 168]
------------------------------------------------------------
------------------------------------------------------------
------------------------------------------------------------
------------------------------------------------------------
------------------------------------------------------------
------------------------------------------------------------
------------------------------------------------------------
------------------------------------------------------------
------------------------------------------------------------
------------------------------------------------------------
------------------------------------------------------------
-------------MKKY-------------------------------TICVCGGTGCLS
SESEDVKNEFITLIEKEGLTE--QV------------TVKETGCMGTCDLGPVA-LIDP-
---DNVFYCKLKPEDVSDIINSHIKQGSI-------------------------------
---------VERLVFGYD-KD--NPISE--------------------------------
------HDDIP--FFK--GQKKIALRNTGVID---------PDNIEDYLSH-DGYKALEK
VLT----EMSPEEVIEEIKESGLRGRGGGGFPTGLKWQFTAQ---S-EGEQKYIVCNADE
GDPGAFMDRSILEGDPH--SIIEAMAIAGYAVGANQGYVYVRAEYPLAVKRMEKAISDAR
ENGFIGNNIFDT-NFKFDLEIRVGAGAFVCGEETALMASIEGERGEPRPKPP---FPAQS
GLWGKPTLINNVETYANIPVIILKGAKWF---NHIGT-EK----------SKGTKVFAVA
GDINTTGLVEVPMG-TTLREIIFDICGGIPE-G-K------KFKAAQTGGPSGG--CIP-
-RE----HLDISMDYDSLIEIGSMMGSGGLIVMDENTCMVDVARFFLDFTQDESCGKCVP
CRIGTK-RMLEILERI----TK-GQGEPGDIEK------LEKLGKYI-KENALCGLGQTA
PNPVLSTIKYFRDEYEA-HIKDKN-CPAGSCRNLTR-YKI-IAEECRNCGLCAKVCPVDA
IT--------KE--EEAHVIDLDKCIKCGSCLDKCPF-NAVQKGA---------------
------------------------------------------------------------
------------------------------------------------------------
------------------------------------------------------------
------------------------------------------------------------
------------------------------------------------------------
------------------------------------------------------------
------------------------------------------------------------
----------
>ref|YP_004544087.1||gi|334339107 NADH dehydrogenase (quinone) [Desulfotomaculum ruminis DSM 2154]
------------------------------------------------------------
------------------------------------------------------------
------------------------------------------------------------
------------------------------------------------------------
------------------------------------------------------------
------------------------------------------------------------
------------------------------------------------------------
------------------------------------------------------------
------------------------------------------------------------
------------------------------------------------------------
----M----------------------R-LENVTDL---ENIKARRLPDLNVRLG--LAP
-------------EAGY-------------------------------QVLYCTGTGCSS
GGSGPVIEALGAEIKKQSLQD--KI------------RIFKTGCFGFCKMGPVL-LVHP-
---GQIFYCLVHEKDVGELVERHFKEGKT-------------------------------
---------VARLLYKEPGKD--DVYTQ--------------------------------
------MKEIP--FFH--AQKRIALRNCGLIN---------PEDIEEYIAN-DGYFALYD
VLH----HKTPEQVIDVIRQSGLRGRGGGGFPSGQKWTFTAQ---A-EGSPKYVVCNADE
GDPGAFMDRSILEGDPH--SVLEAMTIAGYSIGGSRGIIYVRAEYPIAIKRLELAIEQAR
QAGLLGSNILAS-DFSFDIELRLGAGAFVCGEETALLKSAMGERGEPRPRPP---FPAVC
GFRNKPTLLNNVETYANVPIILRQGWEWY---SKLGT-EK----------SKGTKVFSIA
GKINNTGLIEVPMG-TTLQTIIYDIGGGIPG-G-K------KLKAVQTGGPSGG--VIP-
-AQ----LLNTPIDYESLAQVGSMMGSGGLIVMDETDCMVDIAKFYLEFSQEESCGKCTP
CRVGTK-RMLEIMERI----TR-GQGEMEDLAE------LEELARDI-KDAALCGLGQTA
PNPVLSTLRYFRDEYIA-HVRDKT-CPAGVCRELTD-FVV-DPEKCISCGLCAKACGVAA
VR-------GEK--KGPYYIDRQKCIKCGSCQARCPK-DAIFKTAMGG------------
------------------------------------------------------------
------------------------------------------------------------
------------------------------------------------------------
------------------------------------------------------------
-----------------------------------EGI----------------------
------------------------------------------------------------
-------------------------------------------------------NASKP
GDNWTAYPTA
>gnl|REF_jgi|Dtox_3830|ref|YP_003193157.1||gi|258516935 respiratory-chain NADH dehydrogenase domain 51 kDa subunit [Desulfotomaculum acetoxidans DSM 771]
------------------------------------------------------------
------------------------------------------------------------
------------------------------------------------------------
------------------------------------------------------------
------------------------------------------------------------
------------------------------------------------------------
------------------------------------------------------------
------------------------------------------------------------
------------------------------------------------------------
------------------------------------------------------------
-----M-I-------------KSIEELK---AIKDK---YLPVINLRLDHRPASEQ----
----------------R-------------------------------HLLVCAGTACTS
SASQEIIKELDRQIKEHKLTG--KA------------KVFKTGCFGFCQQGPIV-VVQP-
---DNIFYCRVKKENVKDLVEKHIIGGRV-------------------------------
---------LEELLFKEPDSG---ELQRR-------------------------------
------MEDIR--FFH--NQQRVVLRNCGVIN---------PEDINEYIAR-DGYAALAD
ILN----HRSRAEVIDQVINSVLRGRGGGGFPTGKKWQIAAR-QEV---NPKYIVCNADE
GDPGAFMDRSILEGDPH--AILEGMSIGAYAVGAEQGYIYVRAEYPIAVDRLEIAIGQAR
QMGLLGKNILGS-GFNFDIDIKLGAGAFVCGEETALLHSCMGARGEPRPRPP---YPAQE
GLWGKPTVINNVETFANVTVVFQKGWQWF---VGRGT-AK----------SSGTKVFSLA
GKIKNTGLIEVPMG-STLRSIIFDTGGGIPD-G-H------RYKAVQTGGPSGG--CIP-
-EE----YLDILVDYDSLAKVGSIMGSGGLIVMDDRDCMVDIARFYVEFAQDESCGRCTP
CRVGTK-RLLEILQRI----TK-GEGEMEDLRL------LEELSQDI-KVASLCGLGQTA
PNPVLSTLRFFRDEYIA-HIRDKH-CPAGVCKDLLH-YLV-LEDQCIACGICAKACPVDA
IS-------GER-KKPPYKIDPEKCIRCGACMEKCPK-DVIIRGSIPGFKAAAGQVPGGG
RGGINEEGNLENSDFAG-------------------------------------------
------------------------------------------------------------
------------------------------------------------------------
------------------------------------------------------------
---------------------------------IRERG----------------------
------------------------------------------------------------
-------------------------------------------------------DKHAA
GSGVHAGSGH
>ref|YP_001211928.1||gi|147677713 NADH:ubiquinone oxidoreductase, NADH-binding 51 kD subunit [Pelotomaculum thermopropionicum SI]
------------------------------------------------------------
------------------------------------------------------------
------------------------------------------------------------
------------------------------------------------------------
------------------------------------------------------------
------------------------------------------------------------
------------------------------------------------------------
------------------------------------------------------------
------------------------------------------------------------
------------------------------------------------------------
-----MRI-------------KSIDDLR---AVKEK---YYPLIKQRMGHSNGLGL----
----------------T-------------------------------QVMVCSGTACTS
ADSQILRQALQEEIYKRGLEE--NI------------KLFKTGCFGFCQQGPIV-MVHP-
---GGVFYCQVRPEDTGKLVEAHLVNGRI-------------------------------
---------VERLLFEDKVTG---KRTPG-------------------------------
------IEDIH--FFR--AQKRIVLRNCGVIN---------PEEIGEYIAR-DGYFALAD
VVL----NKKPQEVIDTVIKSGLRGRGGAGFPTGRKWELAAA-QNV---TPKFVVCNADE
GDPGAFMDRSILEGDPH--SVLEAMAIAGYCTGAGQGYIYVRAEYPIAVERLEIAINQAK
EAGLLGRGIFGT-TFEFDIDLRFGAGAFVCGEETALLQSVMGQRGEPRPRPP---YPAQE
GLWGKPTLINNVETYANIPVILREGWEWY---YGHGT-AS----------SKGSKVFSLA
GKINNTGLIEVPMG-TTLKTIIFDIGGGITG-G-K------KFKAVQTGGPSGG--CIP-
-EK----YLDLPVDYESLKEIGSIMGSGGMIVMSEDDCMVDIARFYLEFTQDESCGRCTP
CRVGTK-RLLEILRII----TG-GKGEMEDLDL------LEELAGDI-RDASLCGLGQTA
PNPVLSTLRHFRKEYIA-HVMDKT-CPAGVCKALLD-YRV-DEERCIACGLCAKACTVQA
IY-------GEP-KK-PYRIDPEKCVKCAACVARCPR-NAIM-------KAARKEVKRIG
KEGI----------FSG-------------------------------------------
------------------------------------------------------------
------------------------------------------------------------
------------------------------------------------------------
---------------------------------TG--G----------------------
------------------------------------------------------------
-------------------------------------------------------PEYRA
TL--------
>ref|YP_077034.1||gi|51894343 iron hydrogenase beta subunit [Symbiobacterium thermophilum IAM 14863]
------------------------------------------------------------
------------------------------------------------------------
------------------------------------------------------------
------------------------------------------------------------
------------------------------------------------------------
------------------------------------------------------------
------------------------------------------------------------
------------------------------------------------------------
------------------------------------------------------------
------------------------------------------------------------
----M-----------------RARRAG----------------AIALRQAEAVNL-AEA
--------------PEV-------------------------------HILVCAGTGCQS
NKSLNTVAALQQAVEDHGVAD--RV------------KVVPVGCFGFCRMGPVV-VVYPG
Q----TFYCEVQPQHAPVIIQQHVLGGQP-------------------------------
---------VEALLYAPNPREKHRIAK---------------------------------
------MMDQP--FYK--GQHRTALSHCGLIN---------PECIEEAIAA-DRYFALAK
ALL----EMTPAQVIEEVKRSGLRGRGGGGFPTGRKWELAAA-V---EGDVKYVLCNADE
GDPGAFMDRSIIEGDPH--AILEAMAIAGYAIGAQHGYIYVRAEYPVAVHRLEIAIRQAR
ELGLLGENILGT-GFSFDIDIRLGAGAFVCGEETALIASIEGQRGLPRPRPP---FPAQK
GLWGKPTLNNNVETYANVPYIILHGAEAF---RSVGT-EK----------SPGTKVFAVA
GNVMNTGLVEVPIG-TTLREIVYGMAGGIPK-G-R------PFKAAQTGGPSGG--CIP-
-AH----LLDIPMDYEPLNEVGSMMGSGGLIVMDDQSCMVDVARFYLQFTQDESCGKCPP
CRIGTK-RMLEILDRI----VE-GEGTMEDLDE------LERLANGI-KATALCGLGQTA
PNPVLSTLRYFREEYEA-HVRDKH-CPAGRCKALTD-FRI-DQERCKACNVCARNCPVDA
VH-------GEVRKPETFYIDAEACIKCGTCATVCKF-NAVVW-----------------
------------------------------------------------------------
------------------------------------------------------------
------------------------------------------------------------
------------------------------------------------------------
------------------------------------------------------------
------------------------------------------------------------
------------------------------------------------------------
----------
>gi|83590554|ref|YP_430563.1| NADH dehydrogenase (quinone) [Moorella thermoacetica ATCC 39073]
------------------------------------------------------------
------------------------------------------------------------
------------------------------------------------------------
------------------------------------------------------------
------------------------------------------------------------
------------------------------------------------------------
------------------------------------------------------------
------------------------------------------------------------
------------------------------------------------------------
------------------------------------------------------------
----MIK---------------SMEELQ----------------KFKESQLEAMQS-QEA
-------------GAKA-------------------------------KIVVGMGTCGIA
AGAREVMNAILDEVAKRQLTG---V------------TVSQTSCIGLCAQEPLVDVILPG
Q--PKVTYGKVDAAKAREIVGRHVVDGHI-------------------------------
---------VTEWVVN---RQGDAVRP---------------------------------
------YTELP--FFK--HQVRIALRNCGLID---------PESIGEYIAH-DGYQALSK
VLT----TMKPYEVIETIKKSGLRGRGGGGFPTGLKWEFAYR-S---PGPVKYFVCNADE
GDPGAFMDRSILEGDPH--AVLEGMAIGAYAIGASQGYIYVRAEYPVAVQRLKLAISQAR
EQGLLGKNLFNS-GFDFDIDIRLGAGAFVCGEETALLASIEGRRGEPRPRPP---FPAVS
GLWGKPTVINNVETLANIPTIIRQGWEWF---AGIGT-EK----------SKGTKVFALA
GKINNNGLVEIPMG-TSLRQVIYEIGGGIPG-G-K------KFKAAQTGGPSGG--CIP-
-AE----HLDAPIDYENLTALGTIMGSGGLIIMDEDTCMVDVAKFFMDFVKDESCGKCTP
CRIGTT-RMLEILNRI----TR-GQGEEKDLDL------LVELARQI-KDTALCGLGQTA
PNPVLSTITYFRDEYLA-HIRDHR-CPAHVCQELLS-YVI-DAGKCTGCGACSRVCPVGA
IS-------GG--KKEAHQIDPAACIKCGSCYEKCRF-GAITRE----------------
------------------------------------------------------------
------------------------------------------------------------
------------------------------------------------------------
------------------------------------------------------------
------------------------------------------------------------
------------------------------------------------------------
------------------------------------------------------------
----------
>ref|YP_004545924.1||gi|334340944 NADH dehydrogenase (quinone) [Desulfotomaculum ruminis DSM 2154]
------------------------------------------------------------
------------------------------------------------------------
------------------------------------------------------------
------------------------------------------------------------
------------------------------------------------------------
------------------------------------------------------------
------------------------------------------------------------
------------------------------------------------------------
------------------------------------------------------------
------------------------------------------------------------
--------------------M-NYAELELLRATARESIKIRLGEDPSDNFKY--------
------------------------------------------------HVLVCGGTGCIS
IGCQNTLQALQKSIESHGLQD--------T------VKLVVTGCMGTCEMGPVI-TVFPE
G----YYYCRVEPGDVEEIVSSHLKEGKY-------------------------------
---------VERLCYHAAD-ATVHPRKADM------------------------------
------------VFFK--KQKRNALRNCGIIN---------QTSLEEYIAM-DGYKALSK
VLQ----EMSSQQVVDEIKKSGLRGRGGAGFPTGVKWQFVLD-QQS---DQKYIVCNGDE
GDPGAFMDRSVLEDDPY--SVIEAITIGGYAVGANKGYAYIRLEYPRAIDHFTKALNRAR
EVGLLGSNILGS-GFNFDIEIRVGAGAFVCGEETALLASIEGRRGEPRPRPP---FPAVS
GLFGKPTVINNVETWANICPILIHGGDWY---ASMGT-EK----------SKGTKVFTLA
GKITNTGLVEVPLG-ITLREMVEDIGGGVPD-G-K------AFKSAQTGGPSGG--CIP-
-AA----YLDTPIDYENLAALGSIVGSGGMIILDEGTCMVDIAKFYLGFTQDESCGKCTP
CRIGTK-RMLEILERI----TK-GLGKEGDLEL------LIELANSI-KASALCGLGQTA
PNPILSTLRYFRDEYEA-HIKDKT-CPAGVCKM---------------------------
-----------P-----------------------RK----GLKS---------------
------------------------------------------------------------
------------------------------------------------------------
------------------------------------------------------------
------------------------------------------------------------
------------------------------------------------------------
------------------------------------------------------------
------------------------------------------------------------
----------
>gi|333748978|gb|AEF94085.1| NADH dehydrogenase (quinone) [Desulfotomaculum nigrificans CO-1-SRB]
------------------------------------------------------------
------------------------------------------------------------
------------------------------------------------------------
------------------------------------------------------------
------------------------------------------------------------
------------------------------------------------------------
------------------------------------------------------------
------------------------------------------------------------
------------------------------------------------------------
------------------------------------------------------------
--------------------M-NFAELELLRATARESIKLRLGEEPSDNFKY--------
------------------------------------------------HVLVCGGTGCIS
IGCQNTLQAMQKAIEDHGLQE--------T------VKLVVTGCMGTCEMGPVI-TVFPE
G----YYYCRVKPEDVEEIVTSHLKEGKF-------------------------------
---------VERLCYHAAD-GTVQPKKSDM------------------------------
------------VFFK--KQKRNALRNCGLIN---------QTSIEEYIAM-DGYKALAK
VLQ----EMTPQQVVDEVKKSGLRGRGGAGFPTGMKWQFVLD-QKA---DQKYVVVNGDE
GDPGAFMDRSVLEDDPY--SVIEAMTIGGYAVGASKGYAYIRLEYPRAIDHFTKALARAR
EVGLLGNNILGT-DFSFDIEIRVGAGAFVCGEETALLASIEGRRGEPRPRPP---FPAVS
GLFGKPTLINNVETWANICPIIIKGGDWY---ATMGT-EK----------SKGTKVFTLA
GKINNTGLVEVPLG-ITLREIVEDIGGGVPG-G-K------AFKAAQTGGPSGG--CIP-
-AA----YLDTPIDYENLAALGSIVGSGGMIIVDEGTCMVDLAKFYLGFTQDESCGKCTP
CRIGTK-RMLEILERI----TK-GVGKEEDIEL------LIELANSI-KASALCGLGQTA
PNPILSTLRYFRDEYEA-HVKDKT-CPAGVCKM---------------------------
-----------P-----------------------RK----GLKS---------------
------------------------------------------------------------
------------------------------------------------------------
------------------------------------------------------------
------------------------------------------------------------
------------------------------------------------------------
------------------------------------------------------------
------------------------------------------------------------
----------
>gnl|REF_jgi|Dred_1652|ref|YP_001113005.1||gi|134299509 NADH dehydrogenase (quinone) [Desulfotomaculum reducens MI-1]
------------------------------------------------------------
------------------------------------------------------------
------------------------------------------------------------
------------------------------------------------------------
------------------------------------------------------------
------------------------------------------------------------
------------------------------------------------------------
------------------------------------------------------------
------------------------------------------------------------
------------------------------------------------------------
--------------------M-NFKELELLRATAKEGIKLRLGEEPSDNFKY--------
------------------------------------------------HVLVCGGTGCHS
VGCQNTLQALQKAIDSQGLQD--------T------VKLVVTGCMGTCEMGPVI-TVFPD
G----YYYCRVQPEDAEELVTSHLKEGKY-------------------------------
---------VDRLCYHTAD-GTVQPRKSDM------------------------------
------------TFFK--KQKRNALRNCGLIN---------QTSIEEYIAV-GGFKALAK
TLQ----EMTPQQVVDEVKKSGLRGRGGGGFPTGLKWQFVLD-QKS---DQKYVVCNGDE
GDPGAFMDRSVLEDDPY--SVIEAMTIGGYAVGANKGYAYIRLEYPKAIDHFNKALARAR
EVGLLGNNILES-DFSFDIEIRVGAGAFVCGEETALLASIEGRRGEPRPRPP---FPAVS
GLFEKPTLLNNVETYASICPIIINGGEWY---ATMGT-EK----------SKGTKVFTLA
GKINNTGLVEIPLG-LTLREMVEDIGGGVPN-G-K------AFKAAQTGGPSGG--CIP-
-AA----YLDTPIDYENLAALGSIVGSGGMIIVDESTCMVDLAKFYLGFTQDESCGKCTP
CRIGTK-RMLEILERI----TK-GLGKPEDLDL------LVELANSI-KASALCGLGQTA
PNPILSTLRYFRDEFEA-HIKDKT-CPAGVCKM---------------------------
-----------P-----------------------RK----GLKS---------------
------------------------------------------------------------
------------------------------------------------------------
------------------------------------------------------------
------------------------------------------------------------
------------------------------------------------------------
------------------------------------------------------------
------------------------------------------------------------
----------
>gnl|REF_jgi|Daud_1338|ref|YP_001717479.1||gi|169831497 NADH dehydrogenase (quinone) [Candidatus Desulforudis audaxviator MP104C]
------------------------------------------------------------
------------------------------------------------------------
------------------------------------------------------------
------------------------------------------------------------
------------------------------------------------------------
------------------------------------------------------------
------------------------------------------------------------
------------------------------------------------------------
------------------------------------------------------------
------------------------------------------------------------
--------------------M-NITGLAELRAKAHEALRLRANERPVDGYEY--------
------------------------------------------------HALVCGGTGCVS
SGCKSVKSALVDEIRKQGLEA--------K------VRVIETGCLGPCNLGPMI-TVYPD
G----IFYEKVTAGDVESVVTEHLREGRP-------------------------------
---------VNRLLHRCPDTGRVLARLPEI------------------------------
------------PFFN--RQKRIVLRNCGIID---------PLSIEEYIGR-DGYTALAR
VLN----GMTREQVVEEIKKSGLRGRGGAGFPTGLKWQFTLQ-AED---EPKYVVCNGDE
GDPGAFMDRSVLEGDPH--SVLEGMAIGGYAVGASKGYAYIRAEYPLAIKNFGAAIKSAR
EMGLLGTDILDS-GFSFDVEIRVGAGAFVCGEETALLHSIAGKRGEPRPRPP---FPAQC
GLFDKPTVINNVETWANIAPIILRGGDWY---AGIGT-EK----------SKGTKVFALA
GKIVNTGLVEVPLG-TTLREVVYDIGGGMKN-G-K------SLKAIQSGGPSGG--AIP-
-AE----YIDTPIDYEALAALDSIMGSGGMIVLDEDSCMVDVARFFMDFVQDESCGKCTP
CRIGTR-RMLEILTRL----TQ-GRATKEDVEL------LIELANVV-KKTALCGLGQTA
GNPVLSTTRHYRHEYDR-HAVEKQ-CPTGVCPMRIG------------------------
-----------P-----------------------AQ----AKK----------------
------------------------------------------------------------
------------------------------------------------------------
------------------------------------------------------------
------------------------------------------------------------
------------------------------------------------------------
------------------------------------------------------------
------------------------------------------------------------
----------
>ref|YP_001212561.1||gi|147678346 NADH:ubiquinone oxidoreductase, NADH-binding 51 kD subunit [Pelotomaculum thermopropionicum SI]
------------------------------------------------------------
------------------------------------------------------------
------------------------------------------------------------
------------------------------------------------------------
------------------------------------------------------------
------------------------------------------------------------
------------------------------------------------------------
------------------------------------------------------------
------------------------------------------------------------
------------------------------------------------------------
--------------------M-------------QEVLKVREGV-PSATCKA--------
------------------------------------------------HIMVCGGQGCIS
SKCGEVVDALKESLNKNGLTE--------Q------VRIILTGCMGPCDMGPVA-IVYPD
A----TFYRRLRPKDAEAIVEEHIMKGAP-------------------------------
---------VQRLLYRAPGAKEPTPCIHDI------------------------------
------------DLFK--KQQKIVLRNTIYID---------PLSIEEYIGR-DGYAALAK
VLT----QMTPAQVIEEVKKSGLRGRGGAGFSTGMKWGFTAA-APG---TPKYVVCNGDE
GDPGAFMDRSVLEGDPH--SVIEGMAICGYAIGAEQGYVYVRAEYPLAIQRLSYAIEKAR
EYGLLGKNIFGT-SFNFDIEIRIGAGAFVCGEETALLASIEGKRGEPRPRPP---FPAQS
GVWGKPTVINNVETWANIAPIILKGADWY---ASIGT-EK----------SKGTKVFALA
GRINNTGIVEVPMG-ITLREIVYEIGGGIPR-K-K------QFKAVQTGGPSGG--CIP-
-AE----HLDTPIDYDSLGALGAIMGSGGMIVMDEDTCMVDIAKFFLDFVVDESCGKCSP
CRIGTK-RMYEILDRI----TN-GQGREGDIEL------LSELATTI-KNTALCGLGQTA
PNPVLSTIRYFRDEYEE-HIKERK-CRAGVCELK--------------------------
------------------------------------------------------------
------------------------------------------------------------
------------------------------------------------------------
------------------------------------------------------------
------------------------------------------------------------
------------------------------------------------------------
------------------------------------------------------------
------------------------------------------------------------
----------
>gnl|REF_jgi|Sfum_0845|ref|YP_844977.1||gi|116748290 NADH dehydrogenase (quinone) [Syntrophobacter fumaroxidans MPOB]
------------------------------------------------------------
------------------------------------------------------------
------------------------------------------------------------
------------------------------------------------------------
------------------------------------------------------------
------------------------------------------------------------
------------------------------------------------------------
------------------------------------------------------------
------------------------------------------------------------
------------------------------------------------------------
--------------------MKSLDELAIIKESAQETLQIRYGK-PGVLHKA--------
------------------------------------------------HIMVCGGQGCIS
SKCAEVVDAIREALKKHNFSD--------H------VKVVLTGCMGPCDMGPVA-VVFPD
A----VFYRRLKPKDAEAIVLEHIIGGQP-------------------------------
---------VTRLLYRVPGEKDPVPSMYDI------------------------------
------------ELFK--KQERIVLRNTLYID---------PLSIEEYIGR-DGYAALAK
ALT----RMRPGEVVEEIKRSGLRGRGGAGFSTGMKWSFSAA-AAG---TPKYVVCNGDE
GDPGAFMDRSVLEGDPH--SVIEGMAICGRAIGAEQGYVYVRAEYPLAIERLEHAIRKAR
EFGLLGKDIFGT-GFNFDIEIRIGAGAFVCGEETALLASVEGRRGEPRPRPP---FPAIE
GVFGKPTVINNVETWANIPAIIFKGADWF---ASIGT-PK----------SKGTKVFALA
GKITNTGIVEVPMG-TTLREMVFDIGGGIPK-K-K------EFKAVQTGGPSGG--CIP-
-AR----HLDTPIDYDSLGALGAIMGSGGMIVMDQDTCMVDIAKFFLEFCVDESCGKCSP
CRIGTK-RMHEILERI----ST-GHGREGDIEL------LVELATTI-KTTALCGLGQTA
PNPVLSTIRYFRDEYEQ-HIRDHV-CVAKVCDFANG------------------------
-----------D-----------------------PD----ASE----------------
------------------------------------------------------------
------------------------------------------------------------
------------------------------------------------------------
------------------------------------------------------------
------------------------------------------------------------
------------------------------------------------------------
------------------------------------------------------------
----------
>gi|570739304|gb|AHF10171.1| hydrogenase [Dehalobacter restrictus DSM 9455]
------------------------------------------------------------
------------------------------------------------------------
------------------------------------------------------------
------------------------------------------------------------
------------------------------------------------------------
------------------------------------------------------------
------------------------------------------------------------
------------------------------------------------------------
------------------------------------------------------------
------------------------------------------------------------
----MK--------------INRVADLD----------------QIKKEYSEKLS----K
--------------YNY-------------------------------QILVCGGAGCVS
SNCGEVSAALVKYLEEYELQD--------K------VAVSETGCMGTCAVGPVL-LILPD
E----TFYTDVNPEKMAEIVKSHIINGTV-------------------------------
---------LEKYTFYDQTLG-----KH----------------VPN-------------
------IKDID--FFK--DQVKIALRNCGQIE---------YASIDAYIAK-DGYYAIAK
AV----GGMKQQDVVDEVKKSGIRGRGGAGFPTGIKWEAGMK-STS---DQKFMVCNADE
GDPGAFMDRSVIEGDPH--SVIEGMMLGGYAIGASMGYVYIRAEYPIAVERLGAAIEEAR
ECGLLGAKLFGS-DFEFNLEIRIGAGAFVCGEETSLMASIEGKRGEPKQKPP---FPFER
GLFGKPTIINNVETLACIPPIILKGSHWY---SQFGT-EK----------SKGTKVFALA
GDIVNTGIVEVPMG-MSLGNILFNIGGGIPG-G-K------NFKAAQAGGPSGG--CIT-
-KE----YLNTPMDYENISKIGAIMGSGGLVVMNEDTCMVDTARYFMDFIQDESCGKCVP
CRVGTK-RMLEILERI----TK-GEGQEGDIEL------LEELGAQI-KETAMCGLGQTA
PNPVLSTIRYFRDEYEE-HIKNKY-CRAGVCSDLFL-------------SPCENACPASV
NVPGYMGLISAGRYIDAYNLIRQENPFPAICGRICTH-PCESKCRRAQLDEAISISDLKR
FVADYAFKHEEES-----TKDIVFPKNGKSVGIIGAGPSGLTCGYYLARLGYEVDVYEAA
PVAGGLLAFGIPEYRLPKDVLKHEIKLIEQVGVKIHLNTEVGNDVSFAGLRKK-HHSIYI
ATGTQLSNKINIPGEDLEGVVHGLNFLRNVNLGQDVKIGETVAIIGGGNTAIDAARTALR
LGAKKVNVLYRRTIQDMPADAREICDMIEEGIEIIPLVAPTRFIGKDK--IEAIECVRMK
VSGFDSAGRRKPKIEEGSNFTLKVDMVIPAVSQS-------SDLPFVGMDDVELTDWGTF
ITDKDTLMTTMDGVFAGGDVARGSDVAITAIADGKKAASSIDLYLGGKGVLNKGEKIEIP
APADQD---ELVEHARFPMEVLDPEKRKDCFCEVAQGYHKLNAIAESMRCLRCDRR----
----------
>gi|409019871|gb|AFV01902.1| putative iron-only hydrogenase, electron-transferring subunit HymB [Dehalobacter sp. DCA]
------------------------------------------------------------
------------------------------------------------------------
------------------------------------------------------------
------------------------------------------------------------
------------------------------------------------------------
------------------------------------------------------------
------------------------------------------------------------
------------------------------------------------------------
------------------------------------------------------------
------------------------------------------------------------
----MK--------------VNSVADLD----------------QIKKEYSEKLS----K
--------------YNY-------------------------------QILVCGGAGCVS
SNCGEVSAALVKYLEEYELQD--------K------VAVSETGCMGTCAVGPVL-LILPD
E----TFYTDVNPEKMAEIVKSHIINGTV-------------------------------
---------LEKYTFYDQTLG-----KH----------------VPN-------------
------IKDIG--FFK--DQVKIALRNCGQIE---------YASIDAYIAK-DGYYAIAK
AV----GGMKQQDVVDEVKKSGIRGRGGAGFPTGIKWEAGMK-STS---DQKFMVCNADE
GDPGAFMDRSVIEGDPH--SVIEGMMLGGYAIGASMGYVYIRAEYPIAVERLGAAIEEAR
ECGLLGAKLFGS-DFEFNLEIRIGAGAFVCGEETSLMASIEGKRGEPKQKPP---FPFER
GLFGKPTIINNVETLACIPPIILKGSHWY---SQFGT-EK----------SKGTKVFALA
GDIVNTGIVEVPMG-MSLGNILFNIGGGIPG-G-K------NFKAAQAGGPSGG--CIT-
-KE----YLNTPMDYENISKIGAIMGSGGLVVMNEDTCMVDTARYFMDFIQDESCGKCVP
CRVGTK-RMLEILERI----TK-GEGQEGDIEL------LEELGAQI-KETAMCGLGQTA
PNPVLSTIRYFRDEYEE-HIKNKY-CRAGVCSDLFL-------------SPCENACPASV
NVPGYMGLISAGRYIDAYNLIRQENPFPAICGRICTH-PCESKCRRAQLDEAISISDLKR
FVADYAFKHEEES-----TKDIVFPKNGKSVGIIGAGPSGLTCGYYLARLGYEVDVYEAA
PVAGGLLAFGIPEYRLPKDVLKHEIKLIEQVGVKIHLNTEVGNDVSFAGLRKK-HHSIYI
ATGTQLSNKINIPGEDLEGVVHGLNFLRNVNLGQDVKIGETVAIIGGGNTAIDAARTALR
LGAKKVNVLYRRTIQDMPADAREICDMIEEGIEIIPLVAPTRFIGKDK--IEAIECVRMK
VSGFDSAGRRKPKIEEGSNFTLKVDMVIPAVSQS-------SDLPFVGMDDVELTEWGTF
ITDKDTLMTTMDGVFAGGDVARGSDVAITAIADGKKAASSIDLYLGGKGVLNKGEKIEIP
APADQD---ELVEHARFPMEVLDPEKRKDCFCEVAQGYHKLNAIAESMRCLRCDRR----
----------
>gi|383107475|gb|AFG37808.1| NADH:ubiquinone oxidoreductase, NADH-binding (51 kD) subunit [Spirochaeta africana DSM 8902]
------------------------------------------------------------
------------------------------------------------------------
------------------------------------------------------------
------------------------------------------------------------
------------------------------------------------------------
------------------------------------------------------------
------------------------------------------------------------
------------------------------------------------------------
------------------------------------------------------------
------------------------------------------------------------
----MKARRR----------ITGVDEWY----------------DYAATAAEVAQ----A
--------------GKD-------------------------------CLRVCCGGGCLA
SGAQEVVQLLREEIEQRGLP----------------LRVMSTGCLGPCARGPMA-RFG-D
R----MILQGLTPERARRLIAEWDPA----EADP--------------------------
---------IP---------R-----SS----------------ALR-------------
------WAEGD-HFFQ--PQRKIALRSCGLVD---------PERVESAVAN-GAYAAVVQ
AVCEWGANRGPQRILDELKASGLRGRGGAGFPTWRKWTAARE-QQQ---TPKYVICNADE
GDPGAFMDRSIIEGAPH--DLIEGMLLAGFATGARQGFIYVRAEYPLAVQRLQLALLQAG
ELGLLGENILGT-GFCFELDIRKGSGAFVCGEETALMASIEGRRGEPRPRPP---FPAEQ
GLWDCPSLLNNVETYATVPGIIRAGAAEYLRQIESGR-PEQQSEKHPQSGSRGTKVFALA
GAIRNAGLVEVPIG-TTLGELVYDIGGGIIG-D-K------AFKAAQIGGPSGG--CVP-
-RE----NLNVPLDYESLQDLGAIMGSGGLIVMDEETCMVDVARYFLEFVQEESCGKCAP
CRVGTK-RMLEILERI----CA-GQGRQEDLDT------LIRLGELI-RETALCGLGQTA
PNPVLSTLRHFRHEYEQ-HIHTHH-CAAGVCAGLVR-------------APCQSGCPAGV
DVPGFVALVKEHRYAEALQLHRERNPFAAVCARVCFH-TCEEHCRRASLDAPVAIRAIKR
FMVDQEVTIQRPE-----VRENL-RNRERRVAIVGAGPAGLSCAYFLARLGYAPEVFESE
PRPGGMLVQTIPAYRLPREVLAREIRMIEQMGATIHTGEQLGRDFSLDDLRARGFEAVFL
GVGAPRSSKLGVPGEELVGVDDAVEFLRRYNIRGSVPVEREVVVVGGGNAAVDAARTAVR
LGAEKVTIVYRRTREQMPAYAEELTAAEAEGVVIRGLMQPVEVRGDSDGRVRAVLCRPMQ
LGGFDRSGRRRPTSAGERTIEIACSQVIAAIGQQPVEAAVFDGACLEGRHARLLDEQGYL
QVDPATGATALEWLFAGGDAVSGPASVVAAIGAGERAAVGIDRWFTGSN--NAFWRIDRE
VDADFDPDAEPVRQGREPLRTADPLRRRNSFDEVELPWSEAVATMQAARCLRCEYGKCRS
EAASKEAVYV
>gnl|REF_jgi|Spirs_0475|ref|YP_003802216.1||gi|302337010 Respiratory-chain NADH dehydrogenase domain 51 kDa subunit [Spirochaeta smaragdinae DSM 11293]
------------------------------------------------------------
------------------------------------------------------------
------------------------------------------------------------
------------------------------------------------------------
------------------------------------------------------------
------------------------------------------------------------
------------------------------------------------------------
------------------------------------------------------------
------------------------------------------------------------
------------------------------------------------------------
----MK---R----------IGNSNELT----------------QVQKQLCASER----K
--------------KRH-------------------------------LIRVCAGGGCLA
SGSIEVMEALESNLKELAVD----------------ASVKKTGCLGPCARGPVV-MIEPE
G----LFYEGVHPEDCREICETLYKAGKNGTVDP--------------------------
---------IEHLLHYNRAEQ-----RS----------------VVK-------------
------VDEVD--FYR--GQAKIVLSRCGVVD---------PDSIEDAIAC-GAYTALAK
VLNEEDA----DKVIDTLKISGLRGRGGAGFPTWLKWDFTRK-SPG---EEKYVLCNADE
GDPGAFMDRSVLEGDPH--ALIEGMAIAGKTIGADHGVVYVRAEYPLAVKRLGHAIEAAK
ESGLLGENILGS-EFNFDIEIRMGSGAFVCGEETALIASIEGKRGEPRPRPP---FPANK
GLWGKPSLLNNVETYANIAGIIKKGAEWY---ASFGT-TE----------SKGTKVFALA
GAISTSGLVEVPIG-TCLGEVVFDIGGGIPG-G-K------EFKAAQIGGPSGG--CIP-
-RE----YLNVPLDYASLQELGAIMGSGGLIVMDDDTCMVDVARYFLEFVQEESCGKCTP
CRVGTK-RMLEILERI----CN-GKGEMEDIDR------LIELGTKI-KETALCGLGQTA
PNPVLSTIRHFRHEYEE-HIRDHH-CTAGVCSALVR-------------APCQSACPAGV
DIPGFISLVKERRYAEALRLHRERNPFAAVCARVCFH-TCEDKCRRAGIDEAVAIRAIKR
YMVDQEVTVQRPE-----VREDA-DREVRKVAIIGAGPAGLSCSYFLARLGYRPRIFEAQ
SRPGGMLVQTIPAYRLPRETLAREIRMIEQIGVDIVTDKRLGRDFSLQDLRDEGYEAIFI
AVGAPGNLRLGIKGEDAEGVVQGIDFLRTYNIRGSVSVGERIVVVGGGNAAVDAARTAIR
LGAKEVTMLYRRSREQMPAYAEEIEEALLEGVKLMSLTQPSEILTDEKGAVRAIRCHGMT
LGEFDRSGRRRPTDDEAQPFEIETDQIIIAIGQ------ALDKKTFAGATEIPIGGNRFI
AANQRDGSTAIPWLFAGGDAATGPNSVVSAIASGEKAAVGIDTALFGSC--DPFWRKEKK
LDTDYDPTADPVPYPREKIPTIEIERRKNNFDEVEKTWTESVAIRQCARCLRCDYGK---
-----EQV--
>gnl|REF_jgi|Oter_1545|ref|YP_001818429.1||gi|182413363 NADH dehydrogenase (quinone) [Opitutus terrae PB90-1]
------------------------------------------------------------
------------------------------------------------------------
------------------------------------------------------------
------------------------------------------------------------
------------------------------------------------------------
------------------------------------------------------------
------------------------------------------------------------
------------------------------------------------------------
------------------------------------------------------------
-------------------------------------------MNPLTRADLEHLATTPA
PAAAEWIRVQLDTGGIAADAERTLTELVRYRDENSLTIPVRRVGSVGFSFADPVIEVNTP
TLPRILYGRATPDLAGQVIRDHVMAHRLIEDHVIATRRRGTAITAPVTHILVRDTGPSAT
TKTEYFQFSLVSELKRHGLAD--------R------VQVVRALDLGIYNEGVAV-QLLPC
A----VTYTNVLAPDIARIVQESVKDGKV-------------------------------
---------VDDLLWKTPE-----------------------------------------
------------------RQARIVLRNCGEVD---------PDSVEDYLRHAQGYQALRK
ALF----ELTPEKVIGELKASGLRGRGGAGFPTWMKWQLTRA-QPA---EQRYVICNGDE
GDPGAFMDRSVLESDPH--SVLEGMILAGFAMGASRGYFYIRAEYPKAVERVERAIAQAR
EAGLLGENILGS-GFSFNAKIRLGAGAFVCGEETALIASIEGRRGSPSPRPP---YPSVR
GLWGRPTAINNVETLANIPAILLRGGAWY---AGYGT-EK----------SKGTKVFAVT
GKVMNAQLVEVPMG-TTLRQIVYEICGGVLD-D-K------EIKAVQTGGPSGG--VIP-
-EK----HLDTPVSYETLQQLGSIMGSGGMLVMDKNDSMVDVARFYLRFCVDESCGKCAP
CRIGGY-QMLQILDRI----SR-GRGSAEDLVT------LRRICTAM-QKASLCGLGQTA
PNPVLSTLRYFEEEYKA-YIEGGP-SYARKMSRAPA------------------------
-----------P-----------------------AS----AAAT------PALAVP---
----SQPA----------------------------------------------------
------------------------------------------------------------
------------------------------------------------------------
------------------------------------------------------------
------------------------------------------------------------
------------------------------------------------------------
------------------------------------------------------------
-----AAPLP
>gi|390612233|gb|AFM13385.1| NAD(P)-dependent iron-only hydrogenase diaphorase component flavoprotein [Turneriella parva DSM 21527]
------------------------------------------------------------
------------------------------------------------------------
------------------------------------------------------------
------------------------------------------------------------
------------------------------------------------------------
------------------------------------------------------------
------------------------------------------------------------
------------------------------------------------------------
------------------------------------------------------------
-------------------------------------------M----------------
--------------------------------------------------KEP-------
--------------SGL--------------------------------IRVALDSGGIA
AGAAAVFDELRELTAKY---S--------E------IKVIAVGTPGMCYADAQA-EFLIE
G-RPHLHFGRLTRQNVRQIFEEFVVKGRMPAPNSVHEYVVLGARSPGHELPQAVASIVCA
DTQQHGDQDLVALLKACVGPETEIIEVADFGFYNRGFALQFFPGGLMLADLARDDIAHAV
AMVRRGEIPDVGTVVKEAAQLRIASRNCGLVD---------PESIAAYEAA-GGYTALKR
AL-----QMSPAKVVNEVLASGLRGRGGAGFSTGKKWQLSAA-ETA---DEKYVICNGDE
GDPGAFMDRSLLEGDPH--CVLEGLIIAGLATGANQGYFYIRAEYPLATARVQKAIDAAV
SAGYLGKNILGS-SFSFEARVRLGAGAYVCGEETALIASVEGKRGSPHPRPP---YPSVS
GLHRAPTTINNVETLATVPEILVRGGAWY---AGIGE-GK----------SKGTKLFAVS
GKIRRTQLVEVPLG-TSVREVVENLCGGIAT-G-K------KIKAVQTGGPSGG--FVP-
-QQ----LLDTPLTYEDMSALGSIIGSGGMIVLDEDVNMVELMRFYLGFNTDESCGLCAP
CRIGGF-QLKRLYDKL----LA-HDASHDDLAQ------IEKIAHAM-QSASLCGLGKSA
PSPLFATLKYFHPEYEA-CLK---------------------------------------
------------------------------------------------------------
------------------------------------------------------------
------------------------------------------------------------
------------------------------------------------------------
------------------------------------------------------------
------------------------------------------------------------
------------------------------------------------------------
------------------------------------------------------------
----------
>gi|186971102|gb|ACC98087.1| FeFe Hydrogenase HydB (NuoF) [Elusimicrobium minutum Pei191]
------------------------------------------------------------
------------------------------------------------------------
------------------------------------------------------------
------------------------------------------------------------
------------------------------------------------------------
------------------------------------------------------------
------------------------------------------------------------
------------------------------------------------------------
------------------------------------------------------------
------------------------------------------------------------
----MAKI-------------NIEAVSA----------------KYKENYKN--------
--------------INQ-------------------------------RIIVCGGTGCIA
GGSLEVLEAFKKELSAKGLNV--CTQITDG-CR--GTYLSKSGCQGFCAAGPLV-SVGD-
-----IFYTKVKESDVSEIVEKTVIAGEI-------------------------------
---------VERLLYTDPGHG--QKCKTI-------------------------------
-------NDVP--FYR--KQHRILLKDCGKIN---------PEDINEYISH-GGYSALAK
CLN----ELKEEGTIEEIKKSGLRGRGGGGFPTGLKWQFTRA-S---KGKQKYMICNGDE
GDPGAYMDRSLLEGNPH--AVIEGMIIGGFATGASKGLFYIRAEYPLAISRVQAAIDAAY
KAGLLGKNILGS-KFSYDLEIRYGAGAFVCGEETALMRSIEGQRGTPTPKPP---FPSVK
GLWGCPTSINNVETLANIPLIIYNGSEWF---SKIGS-GK----------STGTKVFAMT
GKVKSSGLIEVPMG-ITIKEVVFDIGEGAYD-G-R------VIKAVQTGGPSGG--VIP-
-AE----KFDMPITYESLIEAGSMMGSGGLIVMDNSDCMVDIAKFYLEFCVEESCGKCVP
CRIGGY-QLLKILKDI----SE-GKEVGDYKEK------IGNLALTM-QKASLCALGQTA
PNPVLSCLKSFGHEFDE-HVKEKH-CPTGKCSSLVR-YSV-IEEKCVGCTACKRACPVGA
IT-------GEV--KQKHFVHQEKCIKCGQCFSACKF-SAIKKD----------------
------------------------------------------------------------
------------------------------------------------------------
------------------------------------------------------------
------------------------------------------------------------
------------------------------------------------------------
------------------------------------------------------------
------------------------------------------------------------
----------
>ref|YP_004529576.1||gi|333996964 NADH dehydrogenase [Treponema primitia ZAS-2]
------------------------------------------------------------
------------------------------------------------------------
------------------------------------------------------------
------------------------------------------------------------
------------------------------------------------------------
------------------------------------------------------------
------------------------------------------------------------
------------------------------------------------------------
------------------------------------------------------------
------------------------------------------------------------
----MSK------------------L-----NTDAL---NKLRDGASGEFRNKKG-----
--------------YTH-------------------------------YILTCGGTACQS
NKGVEIYEGLIAEAKKQGVGD--KV------------QVIKTGCFGFCERGPIV-KVLP-
---DNSFYVDVKPEDAEEIISSQVKGGKE-------------------------------
---------VDRLFYKNPDGS--PVQKAAA------------------------------
--HGD-LPPIG--FYQ--KQQRVVLRNCGIIN---------PEVIEEYIAN-QGYIALQK
SLF----EWKPDDIINELKTSGLRGRGGAGFPTWMKWDATKK-V---ANDIKYVVCNADE
GDPGAYMDRSTIEGDPH--SVIEAMTICGRAIGASQGFVYIRAEYPLAVHRLELALAQAK
DYGLLGNDILGS-GFNFDIEIRLGAGAFVCGEETALLRSLEGGRGMPTPKPP---FPAVA
GLWGKPTCINNVETLANIPAILVRGGAWF---ASMGT-EK----------SKGTKVFALT
GKINNSGLVEVPMG-TTLREIIFEIGGGIKN-G-K------KFKGVQTGGPSGG--ILT-
-EK----VLDTPIDYESLTQMGSMMGSGGMIVMDEDDCVVDVARFYMDFCVDESCGKCSP
CRIGTT-QILKILEKI----TH-GNGDEADLIK------LETIGKAM-QKASLCALGGTA
ANPTLSTIRNFREEYME-HIHDHK-CRAGKCKSLLS-FTI-LEDKCKGCGMCAKNCPAAC
IT-------GEK--KKPYTIDQSKCVKCGECFKNCKF-DAVVRA----------------
------------------------------------------------------------
------------------------------------------------------------
------------------------------------------------------------
------------------------------------------------------------
------------------------------------------------------------
------------------------------------------------------------
------------------------------------------------------------
----------
>gnl|REF_CCGMU|BHWA1_02503|ref|YP_002722660.1||gi|225621401 NADH:ubiquinone oxidoreductase, NADH-binding (51 kDa) subunit [Brachyspira hyodysenteriae WA1]
------------------------------------------------------------
------------------------------------------------------------
------------------------------------------------------------
------------------------------------------------------------
------------------------------------------------------------
------------------------------------------------------------
------------------------------------------------------------
------------------------------------------------------------
------------------------------------------------------------
------------------------------------------------------------
-----------------MAEKLDRKKLEEYRINKAKEIGLRKGTESSTTHKY--------
------------------------------------------------HILVCGGTACES
NKSDEIVRLLREYAEKNGIAD--------E------VLVVKTGCFGFCSQGPVV-KIMPG
R----VFYTHVGPEHAQDIIEKHIMKGEL-------------------------------
---------LLRILYK--EQREHRDFSKEI------------------------------
------------NFYQ--KQRRIVLKNCGMID---------PENIDEYIGN-DGYKALSK
VLF----EMTPDDVINEMHTSGLRGRGGAGFPTWKKWSFTKE-VKS---DQKYIVCNADE
GDPGAYMDRSILEGDPH--SVIEAMTIAGYTIGANKGYLYIRAEYGLAVERVRIALKQAY
DYGLLGEKILGS-DFSFDLDIRLGAGAFVCGEETALLASIEGNRGTPRPRPP---FPAIK
GLFEKPTVINNVETFANVTAIINNGGDWF---ASIGT-EN----------STGTKVFALT
GNVNVSGLVEVPMG-TTIREIVFDIGGGIPN-D-K------FVKGVQTGGPSGG--ILP-
-ES----LFGTRIDFDNLVKLGSMMGSGGMIVIDEDSNMVDFAKFYLGFCVDESCGKCVP
CRVGGM-QMLKILEKF----TK-KRAKEDDIQK------LRDIALTM-RKASLCALGSTA
ANPVMSTLKHFEEEYKA-GI--------------FT------------------------
-----------P-----------------------PV----PKKN---------------
------------------------------------------------------------
------------------------------------------------------------
------------------------------------------------------------
------------------------------------------------------------
------------------------------------------------------------
------------------------------------------------------------
------------------------------------------------------------
----------
>gi|343385866|gb|AEM21356.1| DH:ubiquinone oxidoreductase, DH-binding (51 kDa) subunit [Brachyspira intermedia PWS/A]
------------------------------------------------------------
------------------------------------------------------------
------------------------------------------------------------
------------------------------------------------------------
------------------------------------------------------------
------------------------------------------------------------
------------------------------------------------------------
------------------------------------------------------------
------------------------------------------------------------
------------------------------------------------------------
-----------------MAEKLDRKKLEEYRINKEREIGLRKGRESSTAHKF--------
------------------------------------------------HILVCGGTACES
GKSDEIVRLLREYAEKNGISD--------D------VLVVKTGCFGFCSQGPVV-KIMPG
R----VFYTHVGPEHAQDIIEKHIMKGEL-------------------------------
---------LLKILYK--EQREHRDFSKEI------------------------------
------------NFYQ--KQRRIVLKNCGIID---------PENIDEYIGN-DGYKALSK
VLF----EMTPDDVIKEMQTSELRGRGGAGFPTWKKWSFTKS-VKD---DQKYIVCNADE
GDPGAYMDRSILEGDPH--SVIEAMTIAGYTVGANKGYLYIRAEYGLAVNRVKIALKQAY
ECGLLGKNILGS-DFSFDLDIRLGAGAFVCGEETALLASIEGNRGTPRPRPP---FPAIK
GLFEHPTVINNVETFANVTAIINNGGDWF---ASIGT-EN----------SKGTKVFALT
GNVNVSGLVEVPMG-TTIREIVFDIGGGIPN-D-K------FAKGVQTGGPSGG--ILP-
-ES----LFGTHIDFDNLVELGSMMGSGGMIVIDEDSNMVDFAKFYLGFCVDESCGKCVP
CRVGGM-QMLKILEKF----TK-RRAKEDDIQK------LKDIALTM-KNASLCALGSTA
ANPVMSTLKHFEEEYKA-GI--------------FT------------------------
-----------P-----------------------PV----PKKN---------------
------------------------------------------------------------
------------------------------------------------------------
------------------------------------------------------------
------------------------------------------------------------
------------------------------------------------------------
------------------------------------------------------------
------------------------------------------------------------
----------
>gnl|REF_jgi|Bmur_2160|ref|YP_003634434.1||gi|296127182 NADH dehydrogenase (quinone) [Brachyspira murdochii DSM 12563]
------------------------------------------------------------
------------------------------------------------------------
------------------------------------------------------------
------------------------------------------------------------
------------------------------------------------------------
------------------------------------------------------------
------------------------------------------------------------
------------------------------------------------------------
------------------------------------------------------------
------------------------------------------------------------
-----------------MTEKLDRKKLEEHRINKAKEIALRKGTESSESHKY--------
------------------------------------------------HILVCGGTACES
NKSDEIVRLLKEYAEKNGIEN--------D------VLVVKTGCFGFCSQGPVV-KIMPG
R----VFYTHVEPAHAKDIIEKHIMKGEL-------------------------------
---------LLRILYK--EQREHRDFSKEI------------------------------
------------NFYQ--KQRRIVLKNCGMID---------PENIDEYIGN-DGYKALSK
ALF----EMTPDEVLKEMQISGLRGRGGAGFPTWKKWSFTKG-VEA---EQKYIVCNADE
GDPGAYMDRSILEGDPH--SVIEAMTIAGYTVGASKGYLYIRAEYGLAVDRVKIALEQAY
NYGLLGQNILGS-NFSFDLDIRLGAGAFVCGEETALLASIEGNRGTPRPRPP---FPAIK
GLFEYPTVINNVETFANVTAIINNGGNWF---ASIGT-EN----------SKGTKVFALT
GNVNVSGLVEVPMG-TTIREIVFDIGGGIPN-D-K------FVKGVQTGGPSGG--ILP-
-ES----LFGTHIDFDNLVELGSMMGSGGMIVIDEDSNMVDFAKFYLGFCVDESCGKCVP
CRVGGM-QMLKILEKF----TK-KRAKEDDIQK------LKDIALTM-RKASLCALGSTA
ANPVMSTLKHFEDEYRA-GI--------------FT------------------------
-----------P-----------------------PV----PKKN---------------
------------------------------------------------------------
------------------------------------------------------------
------------------------------------------------------------
------------------------------------------------------------
------------------------------------------------------------
------------------------------------------------------------
------------------------------------------------------------
----------
>gnl|REF_jgi|Rumal_2965|ref|YP_004106065.1||gi|317057598 NADH dehydrogenase (quinone) [Ruminococcus albus 7 = DSM 20455]
------------------------------------------------------------
------------------------------------------------------------
------------------------------------------------------------
------------------------------------------------------------
------------------------------------------------------------
------------------------------------------------------------
------------------------------------------------------------
------------------------------------------------------------
------------------------------------------------------------
------------------------------------------------------------
----M----------------TIEELNK-IKAAKAD---IVKVRTIIAEEGEKLA--KET
-------------GYRK-------------------------------QVLVCGGTGCQS
SHSMDVLKALKEELAAKGIAD--EV------------LVVRTGCFGLCSLGPIV-IVYP-
---EGAFYAQATPEGIKRIVDEHLVNGEI-------------------------------
---------CKDLLYQETVHE--DGSIIS-------------------------------
------LYETN--FYR--KQKRIALRNCGVID---------PEDIEEYIAT-DGYQALYK
ALT----SMTPDEVVKEVLDSGIRGRGGAGFPTGRKWMFTKD-A---PGDVKYVACNADE
GDPGAFMDRSILEGDPH--AVIEAMTIASYAVGAHQGYVYVRAEYPVAVNRLQIALDQAR
EYGLLGKNILGT-GHDFDIEIRLGAGAFVCGEETALLTSIEGNRGEPRPRPP---FPAVK
GLFGKPTLLNNVETYANIAQIIRKGAAWY---SAMGT-EK----------SKGTKVFALG
GKITNVGLVEIPMG-TTLREIIEEIGGGIPD-G-K------AFKAAQTGGPSGG--CIP-
-AQ----HIDTPIDYESLAALGSMMGSGGLIVMDEDNCMVDVSKFYLNFTVDESCGKCTP
CRVGTR-KLLQLLEKI----TD-GKGEMEDLEK------IQDLATHM-KSSSLCALGQSA
PNPVLSTLQYFGDEYLA-HIKEKK-CPAGVCKNLLQ-YEI-IADKCKGCTLCARNCPANA
IT-------GTV--KNPHVIDTTKCIKCGVCMNNCKF-GAIIKK----------------
------------------------------------------------------------
------------------------------------------------------------
------------------------------------------------------------
------------------------------------------------------------
------------------------------------------------------------
------------------------------------------------------------
------------------------------------------------------------
----------
>gi|29345535|ref|NP_809038.1| NADH:ubiquinone oxidoreductase subunit [Bacteroides thetaiotaomicron VPI-5482]
------------------------------------------------------------
------------------------------------------------------------
------------------------------------------------------------
------------------------------------------------------------
------------------------------------------------------------
------------------------------------------------------------
------------------------------------------------------------
------------------------------------------------------------
------------------------------------------------------------
------------------------------------------------------------
----MKIL-------------SIHDLQIIRKRAEHH---LSLREESNEKVSEKCCGLASG
-------------TTHL-------------------------------QILICGGTGCKA
SSSQGITENLQKAIERNGITD--KV------------DVITVGCFGFCEKGPIV-KIIP-
---DNTFYTQVTPEDAEEIISEHIIGGRR-------------------------------
---------IERLLYIDPKTE--QTVSDS-------------------------------
-------KHMD--FYR--KQLRIALRNCGFID---------SENIEEYIAR-EGYFALAD
CLL----NKQPADVIDIIKRSGLRGRGGGGFPTGLKWEFASK-QVS---NVKYVVCNADE
GDPGAFMDRSIMEGDPH--SIVEAMCICGYSIGSSKGLVYIRAEYPLAINRLKKAIEQAR
EYGLLGDHILGT-DFSFDIEIRYGAGAFVCGEETALIHSMEGKRGEPTLKPP---FPAES
GYLGKPTNVNNVETLANIPIILTKGAEWF---ASIGT-ER----------SKGTKVFALA
GKINNVGLIEVPMG-TTLREVIYEIGGGIKG-G-K------KFKAVQTGGPSGG--CLT-
-EK----HLDTPIDFDNLLAAGSMMGSGGMIVMDEDDCMVSVARFYLDFTVEESCGKCTP
CRIGNK-RLLELLNKI----TE-GRGTEKDLDT------LATLGRVI-KDTALCGLGQTS
PNPVLSTLDNFRDEYLE-HVRDKT-CRAKQCKSLLT-YTI-NPELCIGCHLCAKNCPADA
IS-------GLV--RKPHVIHPEKCIKCGMCMARCKF-KAILVC----------------
------------------------------------------------------------
------------------------------------------------------------
------------------------------------------------------------
------------------------------------------------------------
------------------------------------------------------------
------------------------------------------------------------
------------------------------------------------------------
----------
>gi|295087526|emb|CBK69049.1| NADH:ubiquinone oxidoreductase, NADH-binding (51 kD) subunit [Bacteroides xylanisolvens XB1A]
------------------------------------------------------------
------------------------------------------------------------
------------------------------------------------------------
------------------------------------------------------------
------------------------------------------------------------
------------------------------------------------------------
------------------------------------------------------------
------------------------------------------------------------
------------------------------------------------------------
------------------------------------------------------------
----MKIL-------------SIHDLATIRKRAEHN---LSLREESNEKVTEKCYGLASG
-------------AQHL-------------------------------QILICGGTGCKA
SSSQGITDNLLKAIKKNEITD--KV------------EVITVGCFGFCEKGPIV-KIIP-
---DNTFYTQVTPEDAEEIINEHIIGGRR-------------------------------
---------IERLLYVDPKTE--HTVSDS-------------------------------
-------KHMD--FYR--KQLRIALRNCGFID---------PENIEEYIAR-EGYFALAD
CLL----NKQPTDVIDIIKRSGLRGRGGGGFPTGLKWEFANK-QQS---DVKYVVCNADE
GDPGAFMDRSIMEGDPH--SIVEAMCVCGYSIGSTKGLVYIRAEYPLAINRLKTAINQAR
EYGLLGDHILGT-DFSFDIEIRYGAGAFVCGEETALIHSMEGKRGEPTLKPP---FPAES
GYLGKPTNVNNVETLANIPIILTKGADWF---ATIGT-ER----------SKGTKVFALA
GKINNVGLIEVPMG-TTLREVIYEIGGGIKG-G-K------KFKAVQTGGPSGG--CLT-
-EK----HLDTPIDFDNLLSAGSMMGSGGMIVMDEDDCMVSVARFYLDFTVEESCGKCTP
CRIGNK-RLLELLNKI----TE-GKGTEKDLDT------LATLGQVI-KDTALCGLGQTS
PNPVLSTLDNFYDEYME-HVRDKT-CRSKQCKSLLT-YTI-SPERCIGCHLCAKNCPADA
IS-------GLV--RKPHVIAPDKCIKCGMCMARCKF-NAILVC----------------
------------------------------------------------------------
------------------------------------------------------------
------------------------------------------------------------
------------------------------------------------------------
------------------------------------------------------------
------------------------------------------------------------
------------------------------------------------------------
----------
>gnl|REF_jgi|Sterm_0624|ref|YP_003307428.1||gi|269119251 NADH dehydrogenase (quinone) [Sebaldella termitidis ATCC 33386]
------------------------------------------------------------
------------------------------------------------------------
------------------------------------------------------------
------------------------------------------------------------
------------------------------------------------------------
------------------------------------------------------------
------------------------------------------------------------
------------------------------------------------------------
------------------------------------------------------------
------------------------------------------------------------
----MS-----------------------RVTSIEE---LNTLKDSINK---------GR
-------------KYSK-------------------------------QVLICGGTGCIS
SGSNDIAAKMEERVKALGKED--EI------------RVIKTGCFGFCEKGPIV-KMLP-
---DNTFYTEVTPEDVDKLVDKHLIGDEK-------------------------------
---------VEELLYVDPVSK--KRISDS-------------------------------
-------DHMD--FYK--KQERVALRNCGLVD---------PEDIDDYFLH-DGYTALHK
VTG-----MEQQAVIDIIKNSGLRGRGGAGFSTGMKWQFALN-NKA---DQKYVVCNADE
GDPGAFMDRSILEGDPH--SIIEAMAICGYAIGATKGLVYIRAEYPLAIKRLKIALEEAK
ESGVLGTNIFNS-GFEFDIEIKYGAGAFVCGEETALIHSMEGHRGEPTTKPP---FPAEH
GYNGYPTNVNNVETLANIPVIINKGADWF---KSFGT-EK----------SSGTKVFALA
GKINNVGLIEVPMG-TTLREVIYEIGGGIKD-G-K------KFKSVQTGGPSGG--CLT-
-EK----HLDVAIDFDSLMEQGSMMGSGGMIVMDEDDCMVAVSKFYLEFTVEESCGKCTP
CRIGNQ-RLLEILEKI----TK-GNGTEDDLRK------LKELSNVI-KDTSLCGLGQTA
PNPILSTLNNFWDEYEA-HVKDHK-CPSGQCTALLK-YVI-N-DKCIGCTACARVCPVSC
IE-------GKV--KEKHVIEQDKCIKCGACYDKCKF-SAIDRI----------------
------------------------------------------------------------
------------------------------------------------------------
------------------------------------------------------------
------------------------------------------------------------
------------------------------------------------------------
------------------------------------------------------------
------------------------------------------------------------
----------
>gnl|REF_jgi|Sterm_3600|ref|YP_003310365.1||gi|269122188 NADH dehydrogenase (quinone) [Sebaldella termitidis ATCC 33386]
------------------------------------------------------------
------------------------------------------------------------
------------------------------------------------------------
------------------------------------------------------------
------------------------------------------------------------
------------------------------------------------------------
------------------------------------------------------------
------------------------------------------------------------
------------------------------------------------------------
------------------------------------------------------------
----MPR-----------------DELI------ER---LEDMRSSITK---------ER
-------------NYKK-------------------------------QVLVCCGVNCLT
SGNDIILDKFQSRMKEMRLDN--EI------------NVTKTGCFGFCARGPIV-EILP-
---DKIFYTEITLDDVDKIIDKHLLKNQE-------------------------------
---------IEELLYTNPLTK--EKISKP-------------------------------
-------KNMD--FYK--KQKKIALRNCGIID---------PENIDDYVLA-DGYTALDK
ALK-----MTPEEVVEIIKKSGLRGRGGAGFPTGKKWEIALH-NKA---PKKYVVCNADE
GDPGAFMDRSILEGDPH--SIVEAMAVCGYAIGAEYGLVYIRAEYPNAMKILAKAIKDAK
NHGFLGKNIYNT-NFNFDIQLKYGAGAFVCGEETALIRSMQGKRGEPVNKPP---FPAER
GYKNSPTNVNNVETLANIPVIIKKGAEWF---RSFGT-EN----------SPGTKVFALA
GKINNTGLIEVPMG-TTLREIIYEIGGGIKN-G-K------KFKAVQTGGPSGG--CLT-
-MD----DLDTPIDFDNLVAKGSMMGSGGMIIMDEDNCMPAVAKFYLDFTVDESCGKCTP
CRIGNK-RLLEILKRI----TD-GEGTEDDLDT------LKELSLII-KDSALCGLGQTA
PNPVLSTLEKFWDEYVA-HVRDKK-CPSGQCKALIK-YVI-NN-KCIGCTLCARICPESC
IT-------GSP--KQRHYIDAEKCIKCGSCYEACKF-HAINRD----------------
------------------------------------------------------------
------------------------------------------------------------
------------------------------------------------------------
------------------------------------------------------------
------------------------------------------------------------
------------------------------------------------------------
------------------------------------------------------------
----------
>gnl|REF_jgi|Ilyop_0690|ref|YP_003966825.1||gi|310778492 NAD(P)-dependent iron-only hydrogenase diaphorase component flavoprotein [Ilyobacter polytropus DSM 2926]
------------------------------------------------------------
------------------------------------------------------------
------------------------------------------------------------
------------------------------------------------------------
------------------------------------------------------------
------------------------------------------------------------
------------------------------------------------------------
------------------------------------------------------------
------------------------------------------------------------
------------------------------------------------------------
----MLN------------------T------IEDL---KNIKE----NYQKSEN--EKT
-------------LIKI-------------------------------SMATCGITAGAD
TLYDFFKEELE-----REGNA--SI------------KLVSTGCMGLCHSEPTI-E----
--------VTIPGQQPEIFGNVDLPKAEK-------------------------------
---------ILKDIKYKKIHK--TDVFIS-------------------------------
-------DKLE----------KVVLRNCGFMD---------PENIEEAVSR-DAYLALYK
SLK----EMSRQDVIDEIKISGLRGRGGGGFPTGLKWQFAFN-K---DVDKKYVVCNADE
GDPGAFMDRSVLEGDPH--SVLEAMAICGYAIGSDEGLIYIRAEYPLAINRLKKAIKQAN
EYGVLGKNIFGT-DFNFKVRLKYGAGAFVCGEETALIHSMEGKRGEPTLKPP---FPAEA
GYWKKPTNVNNVETLANIPVIINKGAQWF---KSIGT-EK----------SPGTKVFALA
GKVKNVGLIEVPMG-TTLQEVIFDIGGGITK-N-R------KFKAVQTGGPSGG--CLT-
-EK----DLNTPIDFDSLKEKGSMMGSGGMIVMDEDDCMVAVAKFYLGFTVEESCGKCTP
CRIGNK-RLYEILDKI----TK-GKGSVNDLHL------LKDLSKTI-KRASLCGLGKTS
PNPVLSTLNNFYDEYLA-HVKDKK-CPSTVCTSLIQ-FTI--TDKCIGCTACAKVCPTEA
IL-------GRV--KEKHYIYQDRCIKCGACYNACRF-NAIKKA----------------
------------------------------------------------------------
------------------------------------------------------------
------------------------------------------------------------
------------------------------------------------------------
------------------------------------------------------------
------------------------------------------------------------
------------------------------------------------------------
----------
>gi|325987541|gb|EGD48368.1| NADH dehydrogenase (quinone) [Ruminiclostridium papyrosolvens DSM 2782]
------------------------------------------------------------
------------------------------------------------------------
------------------------------------------------------------
------------------------------------------------------------
------------------------------------------------------------
------------------------------------------------------------
------------------------------------------------------------
------------------------------------------------------------
------------------------------------------------------------
------------------------------------------------------------
------------------MQIKSLAELDKIKQEASVKVMVRQHR-NSEETNK--------
------------------------------------------------NILVCGGTGCLA
SDSDKVIKNLGAILKAKGLSE--------Q------VQVIRTGCFGFCEQGPII-KIEPD
N----VFYVRVKPKDAKEIIEQHIINGNR-------------------------------
---------VERLLYKDPQTQEKVHTQEEM------------------------------
------------AFYK--KQLRVALRNCGLIN---------PEDISEYIAL-GGYQALGK
ALT----QMSADEVVDTVKKSGLRGRGGGGFPTGLKWEITRK-QQD---KEKFIICNADE
GDPGAFMDRSILEGDPH--SVIEAMAIGAYAIGADKGIVYIRAEYPLAIERLTKALEQAR
ELGLLGKGIFGT-DFNFDITLKYGAGAFVCGEETALINSCEGKRGEPNYKPP---YPAEE
GYWGHPTCVNNVETFANIPVIMTKGAEWF---ASMGT-EK----------SKGTKVFALA
GKINNVGLVEVPMG-ITLREIIFDIGGGIPH-G-K------KFKAVQTGGPSGG--VIT-
-EK----NLDTPIDYDGLLKIGTMMGSGGMIVMDEDDNMVNIAKFYLEFTMDEACGRCAP
GRIGTK-RLFEMLHKI----AS-GEATMDDLDA------LKQLAYMV-KDSSLCGLCQTA
PNPVVSTMKHFWNEYLD-LVKDVD-HPRGEGKYVPK------------------------
-----------N-----------------------KI----GMKS---------------
------------------------------------------------------------
------------------------------------------------------------
------------------------------------------------------------
------------------------------------------------------------
------------------------------------------------------------
------------------------------------------------------------
------------------------------------------------------------
----------
>gnl|REF_jgi|Dred_3291|ref|YP_001114616.1||gi|134301120 NADH dehydrogenase (quinone) [Desulfotomaculum reducens MI-1]
------------------------------------------------------------
------------------------------------------------------------
------------------------------------------------------------
------------------------------------------------------------
------------------------------------------------------------
------------------------------------------------------------
------------------------------------------------------------
------------------------------------------------------------
------------------------------------------------------------
------------------------------------------------------------
------------------MQIRSLEELNKIKQKSAGKIALRLHR-DTTTTGK--------
------------------------------------------------NILVCGGTGCHA
NESDKIIKILEALLKSRGMAE--------Q------VKVIRTGCFGFCEQGPII-KIEPD
N----VFYVRVGLKDAKAIVEEHIVNGRW-------------------------------
---------VERLLYEDPQKKEKVNTQEEM------------------------------
------------TFYK--KQLRVALRNCGLIN---------PEDIYEYIAV-GGYEALGK
ALT----QMSRAEVIEIVKKSGLRGRGGGGFPTGLKWEITSK-QED---EEKFIICNADE
GDPGAFMDRSILEGDPH--SVIEAMAIGAYAIGADKGIVYIRAEYPLAISRLTTALRQAR
ELGVLGKGIFGT-SFNFDVRLKYGAGAFVCGEETALINSCEGKRGEPNYKPP---YPAEE
GYWGHPTCVNNVETFANIPVIMTRGAEWF---ASIGT-EK----------SKGTKVFALA
GKINNVGLVEVPMG-ITFREIIFDIGGGIPH-G-K------KFKAVQTGGPSGG--VIT-
-EK----GLDTPIDYDSLLEIGSMMGSGGMIVMDEDDNMVNIAKFYLEFTMDEACGRCVP
GRIGTK-RLFEMLHKI----TS-GKATMADIDA------LKQLAYMV-KDSSLCGLCQTA
PNPVISTMKHFWHEYLA-FVEDVD-HPQGEGRYIPK------------------------
-----------N-----------------------KI----GLKS---------------
------------------------------------------------------------
------------------------------------------------------------
------------------------------------------------------------
------------------------------------------------------------
------------------------------------------------------------
------------------------------------------------------------
------------------------------------------------------------
----------
>gnl|REF_goetting|CLJU_c14710|ref|YP_003779641.1||gi|300854657 NADH dehydrogenase [Clostridium ljungdahlii DSM 13528]
------------------------------------------------------------
------------------------------------------------------------
------------------------------------------------------------
------------------------------------------------------------
------------------------------------------------------------
------------------------------------------------------------
------------------------------------------------------------
------------------------------------------------------------
------------------------------------------------------------
------------------------------------------------------------
----MDKI-------------KSFEDLK---ALREK---YKAKIANRTYDN------ADK
-------------NIKK-------------------------------TLLVCGGTGCRA
SRSLDIVNILKTEIKNAGLEN--TV------------DVISTGCFGFCEKGPIV-KVVP-
---DNVFYVEVNTERAKLIVYEHMAKNTV-------------------------------
---------VDEALYRDPITK--EKISKQ-------------------------------
-------TDIP--FYK--NQERIALRNCGLLN---------PEDITEYIAM-NGYEALGR
VLT----QMTPDSTIDEIKKSGLRGRGGGGFPTGVKWEMTRK-SKS---DTKFMICNADE
GDPGAFMDRSILEGDPN--SVLEAMAIAGYCIGANKGYIYIRAEYPLAINRLKIALKQAY
NLGLLGDNILGT-NFSFHIDLKYGAGAFICGEETALINSIEGGRGEPTVKPP---FPSQI
GLWKKPTNINNVETLANIPPIILKGSKWF---SSIGT-EK----------SKGTKVFALA
GKINNVGLVEVPMG-ITLREIIYNLGGGIRG-G-K------KFKAVQTGGPSGG--CIP-
-AD----HLDTAIDYESLTEIGSMMGSGGMIVMDEDNCMVNIAKFYLQFSVDESCGKCTA
CRIGNK-RLLEILEDI----TK-GKGTMEHLEG------LKDLSYVI-KDSALCGLGQTS
PNPIISTMKFFWDEYVA-HVKDKR-CPAGVCTALLK-YNI-NSEKCIGCTACTKVCPKGA
IS-------GEI--KKSHVIDKSKCINCGACSSTCKF-SAITKE----------------
------------------------------------------------------------
------------------------------------------------------------
------------------------------------------------------------
------------------------------------------------------------
------------------------------------------------------------
------------------------------------------------------------
------------------------------------------------------------
----------
>gi|553907723|gb|AGY77773.1| NADH dehydrogenase (quinone) [Clostridium autoethanogenum DSM 10061]
------------------------------------------------------------
------------------------------------------------------------
------------------------------------------------------------
------------------------------------------------------------
------------------------------------------------------------
------------------------------------------------------------
------------------------------------------------------------
------------------------------------------------------------
------------------------------------------------------------
------------------------------------------------------------
----MDKI-------------KSFEDLK---TLREK---YKAKIANRTYDN------ADK
-------------NIKK-------------------------------TLLVCGGTGCRA
SRSLDIVNILETEIKNAGLEN--TV------------DVISTGCFGFCEKGPIV-KVVP-
---DNVFYVEVNTERAKLIVYEHMAKDTV-------------------------------
---------VEEALYKDPITN--EKISNQ-------------------------------
-------TDIP--FYK--NQKRIALRNCGLLN---------PEDITEYIAL-NGYEALGK
VLT----QMTPDSVIDEIKKSGLRGRGGGGFPTGVKWEMTKK-SES---DTKFMICNADE
GDPGAFMDRSILEGDPN--SVLEAMAIAGYCIGANKGYIYIRAEYPLAINRLKIALKQAY
DLGLLGDNILGT-DFSFHIDLKYGAGAFICGEETALINSIEGGRGEPTVKPP---FPSQI
GLWKKPTNINNVETLANIPPIILKGSKWF---SSIGT-EK----------SKGTKVFALA
GKINNVGLVEVPMG-ITLREIIYNLGGGIRG-G-K------KLKAVQTGGPSGG--CIP-
-AD----HLDTAIDYESLTEIGSMMGSGGMIVMDEDNCMVNIAKFYLQFSVDESCGKCTA
CRIGNK-RLLEILEDI----TK-GKGTMEHLEG------LKDLSYVI-KDSALCGLGQTS
PNPIISTMKFFWDEYVA-HVKDKR-CPAGVCTALLK-YNI-NSEKCIGCTACTKVCPKGA
IS-------GEI--KKSHVIDKSKCINCGACSSICKF-SAITKE----------------
------------------------------------------------------------
------------------------------------------------------------
------------------------------------------------------------
------------------------------------------------------------
------------------------------------------------------------
------------------------------------------------------------
------------------------------------------------------------
----------
>gi|148379808|ref|YP_001254349.1| [Fe] hydrogenase, electron-transfer subunit [Clostridium botulinum A str. ATCC 3502]
------------------------------------------------------------
------------------------------------------------------------
------------------------------------------------------------
------------------------------------------------------------
------------------------------------------------------------
------------------------------------------------------------
------------------------------------------------------------
------------------------------------------------------------
------------------------------------------------------------
------------------------------------------------------------
----MEKI-------------NSYKEL---KSYYEN---YKDLLKSRHTTHEEETAVENK
-------------KCER-------------------------------LILVCGGTGCKS
ADSDKIVENLKEEINKLGLQE--EV------------KVSITGCFGFCEKGPIV-KINP-
---DNVFYVKVTPEDAKEIAEKHLLKDEV-------------------------------
---------VERLLYEEPTLK--EKVKRQ-------------------------------
-------DEMS--FYK--KQKRIALRNCGLIN---------PEDIKECIGL-EGYLALGK
VLS----EMTPDELIKLITDSGLRGRGGGGFSTGKKWSFGKM-YDS---DVKYIICNADE
GDPGAFMDRSILEGDPH--SIIEAMAIAGYAIGASEGRIYIRAEYPLAVNRLKIAMDQAK
ECGLLGENILGT-GFNFNIEIKYGAGAFVCGEETALIHSIEGERGEPTYKPP---FPAEA
GLWNKPTVVNNVETLANIPAIINRGADWY---KSIGT-EK----------SNGTKVFALA
GKINNVGLVEVPMG-TTLREIIYDIGGGIKN-G-K------KFKAVQTGGPSGG--CIP-
-AS----LLDIPIDYESLTSIGSMMGSGGMIVMDEDNCMVDIAKFYLEFTVDESCGKCTP
CRIGNK-RLLETLIKI----TN-GKGSEEDLNK------LDELSHII-KDTSLCGLGQTA
PNPVLSTMRYFMDEYKA-HVDEKR-CPSGTCKNLLH-YEI-TD-KCIGCTKCARGCPVSC
II-------GKV--KEKHFINQEKCIKCGNCYSACPV-GAIIKK----------------
------------------------------------------------------------
------------------------------------------------------------
------------------------------------------------------------
------------------------------------------------------------
------------------------------------------------------------
------------------------------------------------------------
------------------------------------------------------------
----------
>gnl|REF_tigr|CLB_1784|ref|YP_001384106.1||gi|153931627 [Fe] hydrogenase, electron-transfer subunit [Clostridium botulinum A str. ATCC 19397]
------------------------------------------------------------
------------------------------------------------------------
------------------------------------------------------------
------------------------------------------------------------
------------------------------------------------------------
------------------------------------------------------------
------------------------------------------------------------
------------------------------------------------------------
------------------------------------------------------------
------------------------------------------------------------
----MEKI-------------NSYKEL---KSYYEN---YKDLLKSRHTTHEEETAVENK
-------------KCER-------------------------------LILVCGGTGCKS
ADSDKIVENLKEEINKLGLQE--EV------------KVSITGCFGFCEKGPIV-KINP-
---DNVFYVKVTPEDAKEIAEKHLLKDEV-------------------------------
---------VERLLYEEPTLK--EKVKRQ-------------------------------
-------DEMS--FYK--KQKRIALRNCGLIN---------PEDIKECIGL-EGYLALGK
VLS----EMTPDELIKLITDSGLRGRGGGGFSTGKKWSFGKM-YDS---DVKYIICNADE
GDPGAFMDRSILEGDPH--SIIEAMAIAGYAIGASEGRIYIRAEYPLAVNRLKIAMDQAK
ECGLLGENILGT-GFNFNIEIKYGAGAFVCGEETALIHSIEGERGEPTYKPP---FPAEA
GLWNKPTVVNNVETLANIPAIINRGADWY---KSIGT-EK----------SNGTKVFALA
GKINNVGLVEVPMG-TTLREIIYDIGGGIKN-G-K------KFKAVQTGGPSGG--CIP-
-AS----LLDIPIDYESLTSIGSMMGSGGMIVMDEDNCMVDIAKFYLEFTVDESCGKCTP
CRIGNK-RLLETLIKI----TN-GKGSEEDLNK------LDELSHII-KDTSLCGLGQTA
PNPVLSTMRYFMDEYKA-HVDEKR-CPSGTCKNLLH-YEI-TD-KCIGCTKCARGCPVSC
II-------GKV--KEKHFINQEKCIKCGNCYSACPV-GAIIKK----------------
------------------------------------------------------------
------------------------------------------------------------
------------------------------------------------------------
------------------------------------------------------------
------------------------------------------------------------
------------------------------------------------------------
------------------------------------------------------------
----------
>gi|153936195|ref|YP_001387646.1| [Fe] hydrogenase, electron-transfer subunit [Clostridium botulinum A str. Hall]
------------------------------------------------------------
------------------------------------------------------------
------------------------------------------------------------
------------------------------------------------------------
------------------------------------------------------------
------------------------------------------------------------
------------------------------------------------------------
------------------------------------------------------------
------------------------------------------------------------
------------------------------------------------------------
----MEKI-------------NSYKEL---KSYYEN---YKDLLKSRHTTHEEETAVENK
-------------KCER-------------------------------LILVCGGTGCKS
ADSDKIVENLKEEINKLGLQE--EV------------KVSITGCFGFCEKGPIV-KINP-
---DNVFYVKVTPEDAKEIAEKHLLKDEV-------------------------------
---------VERLLYEEPTLK--EKVKRQ-------------------------------
-------DEMS--FYK--KQKRIALRNCGLIN---------PEDIKECIGL-EGYLALGK
VLS----EMTPDELIKLITDSGLRGRGGGGFSTGKKWSFGKM-YDS---DVKYIICNADE
GDPGAFMDRSILEGDPH--SIIEAMAIAGYAIGASEGRIYIRAEYPLAVNRLKIAMDQAK
ECGLLGENILGT-GFNFNIEIKYGAGAFVCGEETALIHSIEGERGEPTYKPP---FPAEA
GLWNKPTVVNNVETLANIPAIINRGADWY---KSIGT-EK----------SNGTKVFALA
GKINNVGLVEVPMG-TTLREIIYDIGGGIKN-G-K------KFKAVQTGGPSGG--CIP-
-AS----LLDIPIDYESLTSIGSMMGSGGMIVMDEDNCMVDIAKFYLEFTVDESCGKCTP
CRIGNK-RLLETLIKI----TN-GKGSEEDLNK------LDELSHII-KDTSLCGLGQTA
PNPVLSTMRYFMDEYKA-HVDEKR-CPSGTCKNLLH-YEI-TD-KCIGCTKCARGCPVSC
II-------GKV--KEKHFINQEKCIKCGNCYSACPV-GAIIKK----------------
------------------------------------------------------------
------------------------------------------------------------
------------------------------------------------------------
------------------------------------------------------------
------------------------------------------------------------
------------------------------------------------------------
------------------------------------------------------------
----------
>gi|322806085|emb|CBZ03652.1| NAD-reducing hydrogenase subunit HoxF [Clostridium botulinum H04402 065]
------------------------------------------------------------
------------------------------------------------------------
------------------------------------------------------------
------------------------------------------------------------
------------------------------------------------------------
------------------------------------------------------------
------------------------------------------------------------
------------------------------------------------------------
------------------------------------------------------------
------------------------------------------------------------
----MEKI-------------NSYKEL---KSYYEN---YKDLLKSRHTTHEEETAVENK
-------------KCER-------------------------------LILVCGGTGCKS
ADSDKIVENLKEEINKLGLQE--EV------------KVSITGCFGFCEKGPIV-KINP-
---DNVFYVKVTPEDAKEIAEKHLLKGEV-------------------------------
---------VERLLYEEPTLK--EKVKRQ-------------------------------
-------DEMS--FYK--KQKRIALRNCGLIN---------PEDIKECIGS-EGYLALGK
VLS----EMTPDELIKLITDSGLRGRGGGGFSTGKKWSFGKM-YDS---DVKYIICNADE
GDPGAFMDRSILEGDPH--SIIEAMAIAGYAIGASEGRIYIRAEYPLAVNRLKIAMDQAK
ECGLLGENILGT-GFNFNIEIKYGAGAFVCGEETALIHSIEGERGEPTYKPP---FPAEA
GLWNKPTVVNNVETLANIPAIINRGADWY---KSIGT-EK----------SNGTKVFALA
GKINNVGLVEVPMG-TTLREIIYDIGGGIKN-G-K------KFKAVQTGGPSGG--CIP-
-AS----LLDIPIDYESLTSIGSMMGSGGMIVMDEDNCMVDIAKFYLEFTVDESCGKCTP
CRIGNK-RLLETLIKI----TN-GKGSEEDLNK------LDELSHII-KDTSLCGLGQTA
PNPVLSTMRYFMDEYEA-HVDEKR-CPSGTCKNLLH-YEI-TD-KCIGCTKCARGCPVSC
II-------GKV--KEKHFINQEKCIKCGNCYSVCPV-GAIIKK----------------
------------------------------------------------------------
------------------------------------------------------------
------------------------------------------------------------
------------------------------------------------------------
------------------------------------------------------------
------------------------------------------------------------
------------------------------------------------------------
----------
>gnl|REF_tigr|CLD_2792|ref|YP_001781396.1||gi|170754983 [Fe] hydrogenase, electron-transfer subunit [Clostridium botulinum B1 str. Okra]
------------------------------------------------------------
------------------------------------------------------------
------------------------------------------------------------
------------------------------------------------------------
------------------------------------------------------------
------------------------------------------------------------
------------------------------------------------------------
------------------------------------------------------------
------------------------------------------------------------
------------------------------------------------------------
----MEKI-------------NSYKEL---KSYYEN---YKDLLKSRHTTHEEETAVENK
-------------KCER-------------------------------LILVCGGTGCKS
ADSDKIVENLKEEINKLGLQE--EV------------KVSITGCFGFCEKGPIV-KINP-
---DNVFYVKVTPEDAKEIAEKHLLKGEV-------------------------------
---------VERLLYEEPTLK--EKVKRQ-------------------------------
-------DEMS--FYK--KQKRIALRNCGLIN---------PEDIKECIGS-EGYLALGK
VLS----EMTPDELIKLITDSGLRGRGGGGFSTGKKWSFGKM-YDS---DVKYIICNADE
GDPGAFMDRSILEGDPH--SIIEAMAIAGYAIGASEGRIYIRAEYPLAVNRLKIAMDQAK
ECGLLGENILGT-GFNFNIEIKYGAGAFVCGEETALIHSIEGERGEPTYKPP---FPAEA
GLWNKPTVVNNVETLANIPAIINKGGDWY---KSIGT-EK----------SNGTKVFALA
GKINNVGLVEVPMG-TTLREIIYDIGEGIKN-G-K------KFKAVQTGGPSGG--CIP-
-AS----LLDIPIDYESLTAIGSMMGSGGMIVMDEDNCMVDIAKFYLEFTVDESCGKCTP
CRIGNK-RLLETLIKI----TN-GKGSEEDLNK------LDELSHII-KDTSLCGLGQTA
PNPVLSTMRYFMDEYEA-HVNEKR-CPSGTCKNLLH-YEI-TD-KCIGCTKCARGCPVSC
II-------GKV--KEKHFINQEKCIKCGNCYSACPV-GAIIKK----------------
------------------------------------------------------------
------------------------------------------------------------
------------------------------------------------------------
------------------------------------------------------------
------------------------------------------------------------
------------------------------------------------------------
------------------------------------------------------------
----------
>gnl|REF_tigr|CLK_1233|ref|YP_001787173.1||gi|170759324 [Fe] hydrogenase, electron-transfer subunit [Clostridium botulinum A3 str. Loch Maree]
------------------------------------------------------------
------------------------------------------------------------
------------------------------------------------------------
------------------------------------------------------------
------------------------------------------------------------
------------------------------------------------------------
------------------------------------------------------------
------------------------------------------------------------
------------------------------------------------------------
------------------------------------------------------------
----MEKI-------------NSYKEL---KSYYEN---YKDLLKSRHTTHEEETAVENK
-------------KCER-------------------------------LILVCGGTGCKS
AGSDKIVENLKEEINKLGLQE--EV------------KVSITGCFGFCEKGPIV-KINP-
---DNVFYVKVTPEDAKEIAEKHLLKGEV-------------------------------
---------VERLLYEEPTLK--EKVKRQ-------------------------------
-------DEMS--FYK--KQKRIALRNCGLIN---------PEDIKECIGS-EGYLALGK
VLS----EMTLDELIKLITDSGLRGRGGGGFSTGKKWSFGKM-YDS---DVKYIICNADE
GDPGAFMDRSILEGDPH--SIIEAMAIAGYAIGASEGRIYIRAEYPLAVNRLKIAMDQAK
ECGLLGENILGT-GFNFNIEIKYGAGAFVCGEETALIHSIEGERGEPTYKPP---FPAEA
GLWNKPTVVNNVETLANIPAIINGGADWY---KSIGT-EK----------SNGTKVFALA
GKINNVGLVEVPMG-TTLREIIYDIGGGIKN-G-K------KFKAVQTGGPSGG--CIP-
-AS----LLDIPIDYESLTSIGSMMGSGGMIVMDEDNCMVDIAKFYLEFTVDESCGKCTP
CRIGNK-RLLETLIKI----TN-GKGSEEDLNK------LDELSHII-KDTSLCGLGQTA
PNPVLSTMRYFMDEYEA-HVNEKR-CPSGTCKNLLH-YEI-TD-KCIGCTKCARGCPVSC
II-------GKV--KEKHFINQEKCIKCGNCYSACPV-GAIIKK----------------
------------------------------------------------------------
------------------------------------------------------------
------------------------------------------------------------
------------------------------------------------------------
------------------------------------------------------------
------------------------------------------------------------
------------------------------------------------------------
----------
>gnl|REF_tigr|CLI_1850|ref|YP_001391108.1||gi|153941131 [Fe] hydrogenase, electron-transfer subunit [Clostridium botulinum F str. Langeland]
------------------------------------------------------------
------------------------------------------------------------
------------------------------------------------------------
------------------------------------------------------------
------------------------------------------------------------
------------------------------------------------------------
------------------------------------------------------------
------------------------------------------------------------
------------------------------------------------------------
------------------------------------------------------------
----MEKI-------------NSYKEL---KSYYEN---YKDLLKSRHTTHEEETAVENK
-------------KCER-------------------------------LILVCGGTGCKS
ADSDKIVESLKEEINKLGLQE--EV------------KVSITGCFGFCEKGPIV-KINP-
---DNVFYVKVTPEDAKEIAEKHLLKGEV-------------------------------
---------VERLLYEEPTLK--EKVKRQ-------------------------------
-------DEMS--FYK--KQKRIALRNCGLIN---------PEDIKECIGS-EGYLALGK
VLS----EMTPDELIKLITDSGLRGRGGGGFSTGKKWSFGKM-YDS---DVKYIICNADE
GDPGAFMDRSILEGDPH--SIIEAMAIAGYAIGASEGRIYIRAEYPLAVNRLKIAMDQAK
EYGLLGENILGT-GFNFNIEIKYGAGAFVCGEETALIHSIEGERGEPTYKPP---FPAEA
GLWNKPTVVNNVETLANIPAIINKGADWY---KSIGT-EK----------SNGTKVFALA
GKINNVGLVEVPMG-TTLREIIYDIGGGIKN-G-K------KFKAVQTGGPSGG--CIP-
-AS----LLDIPIDYESLTSIGSMMGSGGMIVMDEDNCMVDIAKFYLEFTVDESCGKCTP
CRIGNK-RLLETLIKI----TN-GKGSEEDLNK------LDELSHII-KDTSLCGLGQTA
PNPVLSTMRYFMDEYEA-HVNEKR-CPSGTCKNLLH-YEI-TD-KCIGCTKCARGCPVSC
II-------GKV--KEKHFINQEKCIKCGNCYSACPV-GAIIKK----------------
------------------------------------------------------------
------------------------------------------------------------
------------------------------------------------------------
------------------------------------------------------------
------------------------------------------------------------
------------------------------------------------------------
------------------------------------------------------------
----------
>gi|295319154|gb|ADF99531.1| putative iron hydrogenase, electron-transfer subunit [Clostridium botulinum F str. 230613]
------------------------------------------------------------
------------------------------------------------------------
------------------------------------------------------------
------------------------------------------------------------
------------------------------------------------------------
------------------------------------------------------------
------------------------------------------------------------
------------------------------------------------------------
------------------------------------------------------------
------------------------------------------------------------
----MEKI-------------NSYKEL---KSYYEN---YKDLLKSRHTTHEEETAVENK
-------------KCER-------------------------------LILVCGGTGCKS
ADSDKIVESLKEEINKLGLQE--EV------------KVSITGCFGFCEKGPIV-KINP-
---DNVFYVKVTPEDAKEIAEKHLLKGEV-------------------------------
---------VERLLYEEPTLK--EKVKRQ-------------------------------
-------DEMS--FYK--KQKRIALRNCGLIN---------PEDIKECIGS-EGYLALGK
VLS----EMTPDELIKLITDSGLRGRGGGGFSTGKKWSFGKM-YDS---DVKYIICNADE
GDPGAFMDRSILEGDPH--SIIEAMAIAGYAIGASEGRIYIRAEYPLAVNRLKIAMDQAK
EYGLLGENILGT-GFNFNIEIKYGAGAFVCGEETALIHSIEGERGEPTYKPP---FPAEA
GLWNKPTVVNNVETLANIPAIINKGADWY---KSIGT-EK----------SNGTKVFALA
GKINNVGLVEVPMG-TTLREIIYDIGGGIKN-G-K------KFKAVQTGGPSGG--CIP-
-AS----LLDIPIDYESLTSIGSMMGSGGMIVMDEDNCMVDIAKFYLEFTVDESCGKCTP
CRIGNK-RLLETLIKI----TN-GKGSEEDLNK------LDELSHII-KDTSLCGLGQTA
PNPVLSTMRYFMDEYEA-HVNEKR-CPSGTCKNLLH-YEI-TD-KCIGCTKCARGCPVSC
II-------GKV--KEKHFINQEKCIKCGNCYSACPV-GAIIKK----------------
------------------------------------------------------------
------------------------------------------------------------
------------------------------------------------------------
------------------------------------------------------------
------------------------------------------------------------
------------------------------------------------------------
------------------------------------------------------------
----------
>gnl|REF_tigr|CLM_2008|ref|YP_002804183.1||gi|226949092 putative [Fe] hydrogenase, electron-transfer subunit [Clostridium botulinum A2 str. Kyoto]
------------------------------------------------------------
------------------------------------------------------------
------------------------------------------------------------
------------------------------------------------------------
------------------------------------------------------------
------------------------------------------------------------
------------------------------------------------------------
------------------------------------------------------------
------------------------------------------------------------
------------------------------------------------------------
----MEKI-------------NSYKEL---KSYYEN---YKDLLKSRHTTHEEETAVENK
-------------KCER-------------------------------LILVCGGTGCKS
ADSYKIVENLKEEINKLGLQE--EV------------KVSITGCFGFCEKGPIV-KINP-
---DNVFYVKVTPEDAKEIAEKHLLKGEV-------------------------------
---------VERLLYEEPTLK--EKVKRQ-------------------------------
-------DEMS--FYK--KQKRIALRNCGLIN---------PEDIKECIGS-EGYLALGK
VLS----EMTPDELIKLITDSGLRGRGGGGFSTGKKWSFGKM-YDS---DVKYIICNADE
GDPGAFMDRSILEGDPH--SIIEAMAIAGYAIGASKGRIYIRAEYPLAVNRLKIAMDQAK
EYGLLGENILGT-GFNFNIEIKYGAGAFVCGEETALIHSIEGERGEPTYKPP---FPAEA
GLWNKPTVVNNVETLANIPAIINKGADWY---KSIGT-EK----------SNGTKVFALA
GKINNVGLVEVPMG-TTLREIIYDIGGGIKN-G-K------KFKAVQTGGPSGG--CIP-
-AS----LLDIPIDYESLTSIGSMMGSGGMIVMDEDNCMVDIAKFYLEFTVDESCGKCTP
CRIGNK-RLLETLIKI----TN-GKGSEEDLNK------LDELSHII-KDTSLCGLGQTA
PNPVLSTMRYFMDEYEA-HVNEKR-CPSGTCKNLLH-YEI-TD-KCIGCTKCARGCPVSC
II-------GKV--KEKHFINQEKCIKCGNCYSACPV-GAIIKK----------------
------------------------------------------------------------
------------------------------------------------------------
------------------------------------------------------------
------------------------------------------------------------
------------------------------------------------------------
------------------------------------------------------------
------------------------------------------------------------
----------
>gnl|REF_tigr|CLJ_B2021|ref|YP_002862804.1||gi|237795252 putative [Fe] hydrogenase, electron-transfer subunit [Clostridium botulinum Ba4 str. 657]
------------------------------------------------------------
------------------------------------------------------------
------------------------------------------------------------
------------------------------------------------------------
------------------------------------------------------------
------------------------------------------------------------
------------------------------------------------------------
------------------------------------------------------------
------------------------------------------------------------
------------------------------------------------------------
----MDKI-------------NSYKEL---KSYYEN---YKDLLKSRHTTHEEETAVENK
-------------KCER-------------------------------LILVCGGTGCKS
SDSDKIVENLNAEINKLGIQD--EV------------KVSITGCFGFCEKGPIV-KINP-
---DNVFYVKVKPEDAKEIAEKHLLKGEV-------------------------------
---------VQRLLYEEPTLK--EKVKRQ-------------------------------
-------DEMS--FYK--KQKRIALRNCGLIN---------PEDIKECIGS-EGYLALGK
VLS----EMTPDELIKLITDSGLRGRGGGGFPTGKKWGFGKM-YDS---DVKYIICNADE
GDPGAFMDRSILEGDPH--SIIEAMAIAGYAIGASEGRIYIRAEYPLAVNRLKIAMDQAK
EYGLLGENILNT-GFNFNIEIKYGAGAFVCGEETALIHSIEGERGEPTYKPP---FPAES
GLWNKPTVVNNVETLANIPAIINNGANWY---KSIGT-EK----------SNGTKVFALA
GKINNVGLVEVPMG-TSLREIIYDIGGGIKN-G-K------KFKAVQTGGPSGG--CIP-
-AS----LLDIPIDYESLTSIGSMMGSGGMIVMDEDNCMVDIAKFYLEFTVDESCGKCTP
CRIGNK-RLLETLIKI----TN-GKGSEEDLNK------LDELSHII-KDTSLCGLGQTA
PNPVLSTMRYFMDEYEA-HVNEKR-CPSGTCKNLLH-YEI-TD-KCIGCTKCARGCPVSC
II-------GKV--KEKHFINQEKCIKCGNCYSACPV-GAIIKK----------------
------------------------------------------------------------
------------------------------------------------------------
------------------------------------------------------------
------------------------------------------------------------
------------------------------------------------------------
------------------------------------------------------------
------------------------------------------------------------
----------
>gnl|REF_jgi|Clocel_2244|ref|YP_003843747.1||gi|302875114 NADH dehydrogenase (quinone) [Clostridium cellulovorans 743B]
------------------------------------------------------------
------------------------------------------------------------
------------------------------------------------------------
------------------------------------------------------------
------------------------------------------------------------
------------------------------------------------------------
------------------------------------------------------------
------------------------------------------------------------
------------------------------------------------------------
------------------------------------------------------------
----MEKI-------------KSYSEL---NLFHKE---CRKLLSLRYS-EDVEKSKDNK
-------------KDKI-------------------------------EVLVCGGTGCKS
SNSDEIIKNFKLEIENINLSS--KV------------SVKMTGCFGFCEKGPIV-KIIP-
---DNTFYIHVSPKDVAEIVEEHIINGNI-------------------------------
---------VDRLLYEEPTLK--EKITKQ-------------------------------
-------EEMS--FYK--KQRRIALKNCGVID---------PEDIKEYIGA-KGYLALGK
VIN----EMTPEDVIKEITDSGLRGRGGGGFPTGKKWSLAKD-SKD---DIKYIICNADE
GDPGAFMDRAILEGDPN--SIIEAMAIAGYAIGASKGLIYIRAEYPLAVQRLMIAIEQAK
EIGVIGEGILGS-SFNFDVEIKYGAGAFVCGEETALVHSIEGCRGEPTTKPP---FPAEK
GLFNKPTSVNNVETFANITAIINNGSQWF---SSIGT-NT----------SKGTKVFALA
GKIKNVGLVEVPMG-IKLEEIIYEIGGGIKD-N-K------EFKAVQTGGPSGG--CIP-
-SM----LLDLPIDYESLNAVGSMMGSGGMIVMDEDDCMVDIAKFYLEFIVDESCGKCTP
CRVGNK-RLLEILNKI----VE-GKGTEDDIKK------LKDLSKVI-KDTALCGLGQTA
PNPILSTMTYFMDEYNA-HVDEKK-CVAGKCKKLVR-YEI-TD-ECIGCTKCSRACPVRC
IS-------GKI--KGKHIIDQEKCIKCGTCFEGCPV-KAIKLG----------------
------------------------------------------------------------
------------------------------------------------------------
------------------------------------------------------------
------------------------------------------------------------
------------------------------------------------------------
------------------------------------------------------------
------------------------------------------------------------
----------
>ref|YP_003935938.1||gi|310658217 putative [Fe] hydrogenase, electron-transfer subunit [[Clostridium] sticklandii]
------------------------------------------------------------
------------------------------------------------------------
------------------------------------------------------------
------------------------------------------------------------
------------------------------------------------------------
------------------------------------------------------------
------------------------------------------------------------
------------------------------------------------------------
------------------------------------------------------------
------------------------------------------------------------
----MNKI-------------ESFKAL---LDLQAE---YKPNLKLR-TDNIQNTEY---
----------------R-------------------------------EILVCGGTGCMS
SQSQKLIDNLNAEIAKAGLSD--KV------------NAHITGCFGFCEQGPIV-KVFP-
---DDVFYVQVAPEDAAELVKTHLVDGNR-------------------------------
---------VHRLLYQDPDSH--EKVNTQ-------------------------------
-------HEMS--FYK--KQKRIALRNCGLIN---------PELISEYIAC-RGYEAIGR
CIT----EKTPQDVIDEIKLSGLRGRGGGGFSTGLKWEFTKK-PVS---DIKYIVCNADE
GDPGAFMDRSILEGDPH--SIIEAMAVAGYSVGASKGFVYIRAEYPLAIKRLRHAINEAR
EHGLLGDNIMGT-SFSFDIEIKYGAGAFVCGEETALIHSIEGQRGEPTTKPP---FPAES
GLWGKPTCVNNVETLANVPAILLEGASWF---NAIGS-ET----------SKGTKVFALA
GKINNVGLVEVPMG-ITLREIIYEIGGGIKD-G-K------EFKAVQTGGPSGG--CIT-
-KD----QLDVKIDYESLGAIGSMMGSGGMIVMDEDNCMVDIAKFYLEFTVEESCGKCTP
CRVGNK-RLHEMLTKI----SE-GKGTMEDLDA------MKELAQTI-KDTSLCGLGQTA
PNPVLSTLNFFGDEYRA-HVQDKI-CPAGACQSLLK-YMI-NEEKCIGCTKCAKVCPVSC
IS-------GKV--KEKHVIDQNQCIKCGACFDACPV-NAITKG----------------
------------------------------------------------------------
------------------------------------------------------------
------------------------------------------------------------
------------------------------------------------------------
------------------------------------------------------------
------------------------------------------------------------
------------------------------------------------------------
----------
>gi|126701029|ref|YP_001089926.1| iron-only hydrogenase electron-transferring subunit HymB-like protein [Clostridioides difficile 630]
------------------------------------------------------------
------------------------------------------------------------
------------------------------------------------------------
------------------------------------------------------------
------------------------------------------------------------
------------------------------------------------------------
------------------------------------------------------------
------------------------------------------------------------
------------------------------------------------------------
------------------------------------------------------------
----MRKV-------------NSFDELK---VLADE---LKPNLSLRKNYS------KEN
-------------VLRR-------------------------------ELLVCCDTGCTS
SNSLEIVSELENEIKKSGIQD--KV------------SVRLTGCFGFCAQGPIV-KVYP-
---DNVFYVKVEPSDAEKIVQSHLIRNTV-------------------------------
---------VEELLYEEESLS--KKVEEQ-------------------------------
-------EEMS--FYK--KQLRIALKNCGLID---------PDSIEEYIAN-DGYLALGK
CLT----SLTPQEVIAEVKTSGLRGRGGAGFPTGSKWEAASK-NPAGPTDKKFVVCNADE
GDPGAFMDRSVLEGDPH--SVLEAMAICGYAIGSDTGYIYIRAEYPKSIERLKVAIAQAE
KYGLLGENILGT-GFNFKLELKYGAGAFVCGEGTALMHSIEGRRGEPRMKTY---SSSKS
GLWKSPTCLNNVETFANIPAIILKGGDWF---ANLGT-ED----------SSGTKVFALG
GKVENVGLVEVPMG-TTLRDIVFEIGGGIPE-G-K------KFKAVQTGGPSGG--CIP-
-TE----HLDTPIDFGSLSSIGSMMGSGGMLVLDESDCMVDIAKFFLEFTVEESCGKCTP
CRIGTT-RLLEILTKI----TE-GNGTLQDLDD------LENLAETI-QTASLCGLGKAA
PNPVLSTLQYFKDEYIA-HVVDKK-CPAGKCQNLLS-YFI-TD-DCKGCTKCSRVCPAGC
IT-------GSV--KEQHTIDTSKCLKCGACIDNCTF-NAIIKK----------------
------------------------------------------------------------
------------------------------------------------------------
------------------------------------------------------------
------------------------------------------------------------
------------------------------------------------------------
------------------------------------------------------------
------------------------------------------------------------
----------
>ref|YP_003216196.1||gi|260684911 iron-only hydrogenase, electron-transferring subunit [Peptoclostridium difficile CD196]
------------------------------------------------------------
------------------------------------------------------------
------------------------------------------------------------
------------------------------------------------------------
------------------------------------------------------------
------------------------------------------------------------
------------------------------------------------------------
------------------------------------------------------------
------------------------------------------------------------
------------------------------------------------------------
----MRKV-------------NSFDELK---VLADE---LKPNLSLRKNYS------KEN
-------------VLRR-------------------------------ELLVCCDTGCTS
SNSLEIVSELENEIKKSGIQD--KV------------SVRLTGCFGFCAQGPIV-KVYP-
---DNVFYVKVEPSDAEKIVQSHLIRNTV-------------------------------
---------VEELLYEEESLS--KKVEEQ-------------------------------
-------EEMS--FYK--KQLRIALKNCGLID---------PDSIEEYIAN-DGYLALGK
CLT----SLTPQEVIAEVKTSGLRGRGGAGFPTGSKWEAASK-NPAGPTDKKFVVCNADE
GDPGAFMDRSVLEGDPH--SVLEAMAICGYAIGSDTGYIYIRAEYPKSIERLKVAIAQAE
KYGLLGENILGT-GFNFKLELKYGAGAFVCGEGTALMHSIEGRRGEPRMKTY---SSSKS
GLWKSPTCLNNVETFANIPAIILKGGDWF---ANLGT-ED----------SSGTKVFALG
GKVENVGLVEVPMG-TTLRDIVFEIGGGIPE-G-K------KFKAVQTGGPSGG--CIP-
-TE----HLDTPIDFGSLSSIGSMMGSGGMLVLDESDCMVDIAKFFLEFTVEESCGKCTP
CRIGTT-RLLEILTKI----TE-GNGTLQDLDD------LENLAETI-QTASLCGLGKAA
PNPVLSTLQYFKDEYIA-HVVDKK-CPAGKCQNLLS-YFI-TD-DCKGCTKCSRVCPAGC
IT-------GSV--KEQHTIDTSKCLKCGACIDNCTF-NAIIKK----------------
------------------------------------------------------------
------------------------------------------------------------
------------------------------------------------------------
------------------------------------------------------------
------------------------------------------------------------
------------------------------------------------------------
------------------------------------------------------------
----------
>ref|YP_003219703.1||gi|260688569 iron-only hydrogenase, electron-transferring subunit [Peptoclostridium difficile R20291]
------------------------------------------------------------
------------------------------------------------------------
------------------------------------------------------------
------------------------------------------------------------
------------------------------------------------------------
------------------------------------------------------------
------------------------------------------------------------
------------------------------------------------------------
------------------------------------------------------------
------------------------------------------------------------
----MRKV-------------NSFDELK---VLADE---LKPNLSLRKNYS------KEN
-------------VLRR-------------------------------ELLVCCDTGCTS
SNSLEIVSELENEIKKSGIQD--KV------------SVRLTGCFGFCAQGPIV-KVYP-
---DNVFYVKVEPSDAEKIVQSHLIRNTV-------------------------------
---------VEELLYEEESLS--KKVEEQ-------------------------------
-------EEMS--FYK--KQLRIALKNCGLID---------PDSIEEYIAN-DGYLALGK
CLT----SLTPQEVIAEVKTSGLRGRGGAGFPTGSKWEAASK-NPAGPTDKKFVVCNADE
GDPGAFMDRSVLEGDPH--SVLEAMAICGYAIGSDTGYIYIRAEYPKSIERLKVAIAQAE
KYGLLGENILGT-GFNFKLELKYGAGAFVCGEGTALMHSIEGRRGEPRMKTY---SSSKS
GLWKSPTCLNNVETFANIPAIILKGGDWF---ANLGT-ED----------SSGTKVFALG
GKVENVGLVEVPMG-TTLRDIVFEIGGGIPE-G-K------KFKAVQTGGPSGG--CIP-
-TE----HLDTPIDFGSLSSIGSMMGSGGMLVLDESDCMVDIAKFFLEFTVEESCGKCTP
CRIGTT-RLLEILTKI----TE-GNGTLQDLDD------LENLAETI-QTASLCGLGKAA
PNPVLSTLQYFKDEYIA-HVVDKK-CPAGKCQNLLS-YFI-TD-DCKGCTKCSRVCPAGC
IT-------GSV--KEQHTIDTSKCLKCGACIDNCTF-NAIIKK----------------
------------------------------------------------------------
------------------------------------------------------------
------------------------------------------------------------
------------------------------------------------------------
------------------------------------------------------------
------------------------------------------------------------
------------------------------------------------------------
----------
>ref|YP_006200432.1||gi|384362580 iron-only hydrogenase, electron-transferring subunit [Peptoclostridium difficile BI1]
------------------------------------------------------------
------------------------------------------------------------
------------------------------------------------------------
------------------------------------------------------------
------------------------------------------------------------
------------------------------------------------------------
------------------------------------------------------------
------------------------------------------------------------
------------------------------------------------------------
------------------------------------------------------------
----MRKV-------------NSFDELK---VLADE---LKPNLSLRKNYS------KEN
-------------VLRR-------------------------------ELLVCCDTGCTS
SNSLEIVSELENEIKKSGIQD--KV------------SVRLTGCFGFCAQGPIV-KVYP-
---DNVFYVKVEPSDAEKIVQSHLIRNTV-------------------------------
---------VEELLYEEESLS--KKVEEQ-------------------------------
-------EEMS--FYK--KQLRIALKNCGLID---------PDSIEEYIAN-DGYLALGK
CLT----SLTPQEVIAEVKTSGLRGRGGAGFPTGSKWEAASK-NPAGPTDKKFVVCNADE
GDPGAFMDRSVLEGDPH--SVLEAMAICGYAIGSDTGYIYIRAEYPKSIERLKVAIAQAE
KYGLLGENILGT-GFNFKLELKYGAGAFVCGEGTALMHSIEGRRGEPRMKTY---SSSKS
GLWKSPTCLNNVETFANIPAIILKGGDWF---ANLGT-ED----------SSGTKVFALG
GKVENVGLVEVPMG-TTLRDIVFEIGGGIPE-G-K------KFKAVQTGGPSGG--CIP-
-TE----HLDTPIDFGSLSSIGSMMGSGGMLVLDESDCMVDIAKFFLEFTVEESCGKCTP
CRIGTT-RLLEILTKI----TE-GNGTLQDLDD------LENLAETI-QTASLCGLGKAA
PNPVLSTLQYFKDEYIA-HVVDKK-CPAGKCQNLLS-YFI-TD-DCKGCTKCSRVCPAGC
IT-------GSV--KEQHTIDTSKCLKCGACIDNCTF-NAIIKK----------------
------------------------------------------------------------
------------------------------------------------------------
------------------------------------------------------------
------------------------------------------------------------
------------------------------------------------------------
------------------------------------------------------------
------------------------------------------------------------
----------
>gi|489512089|ref|WP_003416938.1| NADH-quinone oxidoreductase subunit NuoF [Clostridioides difficile]
------------------------------------------------------------
------------------------------------------------------------
------------------------------------------------------------
------------------------------------------------------------
------------------------------------------------------------
------------------------------------------------------------
------------------------------------------------------------
------------------------------------------------------------
------------------------------------------------------------
------------------------------------------------------------
----MRKV-------------NSFDELK---VLADE---LKPNLSLRKNYS------KEN
-------------VLRR-------------------------------ELLVCCDTGCTS
SNSLEIVSELENEIKKSGIQD--KV------------SVRLTGCFGFCAQGPIV-KVYP-
---DNVFYVKVEPSDAEKIVQSHLIRNTV-------------------------------
---------VEELLYEEESLS--KKVEEQ-------------------------------
-------EEMS--FYK--KQLRIALKNCGLID---------PDSIEEYIAN-DGYLALGK
CLT----SLTPQEVIAEVKTSGLRGRGGAGFPTGSKWEAASK-NPAGPTDKKFVVCNADE
GDPGAFMDRSVLEGDPH--SVLEAMAICGYAIGSDTGYIYIRAEYPKSIERLKVAIAQAE
KYGLLGENILGT-GFNFKLELKYGAGAFVCGEGTALMHSIEGRRGEPRMKTY---SSSKS
GLWKSPTCLNNVETFANIPAIILKGGDWF---ANLGT-ED----------SSGTKVFALG
GKVENVGLVEVPMG-TTLRDIVFEIGGGIPE-G-K------KFKAVQTGGPSGG--CIP-
-TE----HLDTPIDFGSLSSIGSMMGSGGMLVLDESDCMVDIAKFFLEFTVEESCGKCTP
CRIGTT-RLLEILTKI----TE-GNGTLQDLDD------LENLAETI-QTASLCGLGKAA
PNPVLSTLQYFKDEYIA-HVVDKK-CPAGKCQNLLS-YFI-TD-DCKGCTKCSRVCPAGC
IT-------GSV--KEQHTIDTSKCLKCGACIDNCTF-NAIIKK----------------
------------------------------------------------------------
------------------------------------------------------------
------------------------------------------------------------
------------------------------------------------------------
------------------------------------------------------------
------------------------------------------------------------
------------------------------------------------------------
----------
>gi|391353673|gb|AFM39372.1| NADH:ubiquinone oxidoreductase, NADH-binding (51 kD) subunit [Desulfosporosinus acidiphilus SJ4]
------------------------------------------------------------
------------------------------------------------------------
------------------------------------------------------------
------------------------------------------------------------
------------------------------------------------------------
------------------------------------------------------------
------------------------------------------------------------
------------------------------------------------------------
------------------------------------------------------------
------------------------------------------------------------
----MKLK-------------NIDELNA-LKAQSLK---LIEARQAAQPVNTK----DAL
-------------GLVR-------------------------------HIMVCGGPGCHS
SGSPRIAQSLEEEINRQGLSD--QI------------KVFEPGCFGFCEKGPMI-QIHP-
---DNITYCEVSPEDVPAIVQEHLIEGKI-------------------------------
---------IEHLLYMDPNTK--ERYAEK-------------------------------
------I---P--FYN--NQLRIALRNVGYVA---------PENILEYIAV-DGYQALAK
VLF----RMTPLEVIDVLKVSGLRGRGGAGFPTGAKWEFTRK-S---QADQRYIICNADE
GDPGAFMDRSVLEGDPH--SVLEAMAIAGAAIGATEGYIYVRAEYPAAIHRLKVAIEQAR
EYGLLGKQILGS-DFSFDIELKFGAGAFVCGEETALIHSIEGSRGEPTVKPP---FPAQK
GLWGKPTCVNNVETLANIPPIILNGAEWF---ANIGT-EK----------SKGTKVFALA
GKVNNVGLVEVPMG-TTLREIIFGIGGGIKK-H-K------TFKAAQTGGPSGG--CIP-
-TK----YLDSPIDYESLSAIGSMMGSGGLIVLDEDDCMVDIAKFFQEFTMDESCGRCTA
CRVGTK-RLHEILEKI----TE-GNGTLEDIEN------MEKLCHII-KDTALCGLGQSA
PNPILSTLKYFRDEYIA-HVVDKT-CPAGVCKSLLK-YEI--TEKCVGCGRCAKQCPSRC
IS-------GSP--KKRHAIDQERCLKCGACMEQCRVTGAIIRH----------------
------------------------------------------------------------
------------------------------------------------------------
------------------------------------------------------------
------------------------------------------------------------
------------------------------------------------------------
------------------------------------------------------------
------------------------------------------------------------
----------
>gi|357212598|gb|AET67216.1| NADH:ubiquinone oxidoreductase, NADH-binding (51 kD) subunit [Desulfosporosinus orientis DSM 765]
------------------------------------------------------------
------------------------------------------------------------
------------------------------------------------------------
------------------------------------------------------------
------------------------------------------------------------
------------------------------------------------------------
------------------------------------------------------------
------------------------------------------------------------
------------------------------------------------------------
------------------------------------------------------------
----MKLK-------------NTDDLNA-LKAQSLK---LIATRRLTDTDSDQ----NTP
-------------GLVR-------------------------------HVMVCGGPGCHS
SGSPGIAERLEEELSRRGLSE--QI------------KVFQPGCFGFCEKGPMM-EIHP-
---DNITYCEVSADDVTTIVEEHFLAGKV-------------------------------
---------VEHLLYMDPNTK--ERFPAN-------------------------------
------I---P--FYN--GQLRIALRNVGYIA---------PENILEYIGA-DGYQALAK
VLF----EMTPLDVIDVLKDSGLRGRGGAGFPTGAKWEFTRR-S---QADQRYIICNADE
GDPGAFMDRSVLEGDPH--SVIEAMIIAGAAIGASEGFIYVRAEYPAAIRRLQIAIAQAR
EYGLLGQGILGS-DFSFDIELKYGAGAFVCGEETALIHSIEGARGEPTVKPP---FPAQK
GLWGKPTCVNNVETLANIPAIILKGAQWF---ASIGT-EK----------SKGTKVFALA
GKVNNVGLVEVPMG-TTLRQIIFDIGGGIKL-K-K------TFKAAQTGGPSGG--CIP-
-TK----YLDLPIDYESLTAIGSMMGSGGLIVLDEDDCMVNIAKYFLEFTMDESCGRCTA
CRVGTK-RLYEILTRI----TE-GQGTLEDLEN------LEKLCHII-KDTALCGLGQSA
PNPILSTLRYFRDEYIA-HIVDKT-CPAGVCQSLLK-YEI--TDKCVGCTLCVKKCPMSC
IS-------GTP--KKRHVIDQERCLKCGACMEQCRVAGAIIRR----------------
------------------------------------------------------------
------------------------------------------------------------
------------------------------------------------------------
------------------------------------------------------------
------------------------------------------------------------
------------------------------------------------------------
------------------------------------------------------------
----------
>gi|402252448|gb|AFQ42723.1| NADH:ubiquinone oxidoreductase, NADH-binding (51 kD) subunit [Desulfosporosinus meridiei DSM 13257]
------------------------------------------------------------
------------------------------------------------------------
------------------------------------------------------------
------------------------------------------------------------
------------------------------------------------------------
------------------------------------------------------------
------------------------------------------------------------
------------------------------------------------------------
------------------------------------------------------------
------------------------------------------------------------
----MKLK-------------SIDALNE-LQAQSLK---LLETRRIMDSAGSE----KTQ
-------------GPVR-------------------------------HVMVCGGPGCHS
SGSPGIAQRLEEELNRLELSE--QI------------KVFQPGCFGFCEKGPMI-QIFP-
---ENVTYCEVSSEDVTTIVEEHFMQGKI-------------------------------
---------VEHLLFMDPETK--ERFARS-------------------------------
------I---P--FYN--GQLRIALRNVGYIA---------PENILEYIAA-DGYQALAK
VLF----SMKPFEVIDVLKQSGLRGRGGAGFPTGSKWDFTRK-S---PADQRYIICNADE
GDPGAFMDRSVLEGDPH--SVLEAMLIAGAAIGASEGYIYVRAEYPAAISRLKIAIEQAR
EYGLLGKGILGS-DFSFEIELKYGAGAFVCGEETALIHSIEGARGEPSVKPP---FPAQK
GLWGKPTCVNNVETLANIPPIILKGAEWF---SNIGT-EK----------SKGTKVFALA
GKVNNVGLVEVPMG-TTLRQIIFDIGGGLKQ-H-K------TFKAAQTGGPSGG--CIP-
-TK----YLDSPIDYESLAAIGSMMGSGGLIVLDEDDCMVNIAKYFLEFTMDESCGRCTA
CRVGTK-RLHEILEKI----TE-GKGTLEDLDN------MERLCNII-KDTALCGLGQSA
PNPILSTLKYFREEYIA-HVVDKT-CPAGVCKSLLK-YEI--TDKCVGCSLCVKKCPMHC
IT-------GTT--KKRHVIDQERCLKCGACMEQCRVVGAIICH----------------
------------------------------------------------------------
------------------------------------------------------------
------------------------------------------------------------
------------------------------------------------------------
------------------------------------------------------------
------------------------------------------------------------
------------------------------------------------------------
----------
>gi|391357612|gb|AFM43311.1| NADH:ubiquinone oxidoreductase, NADH-binding (51 kD) subunit [Desulfosporosinus acidiphilus SJ4]
------------------------------------------------------------
------------------------------------------------------------
------------------------------------------------------------
------------------------------------------------------------
------------------------------------------------------------
------------------------------------------------------------
------------------------------------------------------------
------------------------------------------------------------
------------------------------------------------------------
------------------------------------------------------------
----MKLK-------------TLEDLNT-LKAEHQV---LLQNRRTDHPISIA----DAQ
-------------GLPR-------------------------------QVMVCGGTGCHA
SDSPEIVDEFQKELKRRGLSE--QI------------HVLQTGCFGFCEKGPIL-EVHP-
---DNVLYLEVSPKDVPDIIEEHFVQGKP-------------------------------
---------LERLLYKDPNTE--KPIISD-------------------------------
------L---P--FYH--SQMRIALRNCSLIS---------PEDIKEYIAV-DGYQALSK
VLF----EMTPETVVDVIKKSGLRGRGGGGFPTGVKWELARN-N---EANQRYIICNADE
GDPGAFMDRSILEGDPH--TVLEAMLIAGYTIGSSHGFIYIRAEYPLAIHRLETAIKQAK
QYGLLGKEILGS-TFCFDIEIKYGAGAFVCGEETALIHSIEGARGEPSVKPP---FPAEQ
GLWGKPTCVNNVETLANIPPIILKGAEWY---AGIGT-EK----------SKGTKVFALA
GKVNNVGLVEVPMG-TTLRQIIFDIGGGIKH-H-K------TFKAAQTGGPSGG--CIP-
-TK----YLDTPIDYESLIAIGSMMGSGGLIVMDESDCMVNIAKFYLEFTVDESCGRCTA
CRVGTK-RLHEILTKI----TE-GKGNLDDLDQ------LVKLGKTI-KDSSLCGLGQSA
PNPVLSTIEYFRDEYIA-HIVDKT-CPAGVCKSLLK-FDI--TDKCKGCTLCAKNCPAGC
IT-------GTP--KELHSIDQERCLKCGACLENCRF-DAIIRH----------------
------------------------------------------------------------
------------------------------------------------------------
------------------------------------------------------------
------------------------------------------------------------
------------------------------------------------------------
------------------------------------------------------------
------------------------------------------------------------
----------
>gi|402255897|gb|AFQ46172.1| NADH:ubiquinone oxidoreductase, NADH-binding (51 kD) subunit [Desulfosporosinus meridiei DSM 13257]
------------------------------------------------------------
------------------------------------------------------------
------------------------------------------------------------
------------------------------------------------------------
------------------------------------------------------------
------------------------------------------------------------
------------------------------------------------------------
------------------------------------------------------------
------------------------------------------------------------
------------------------------------------------------------
----MKLK-------------DTAELNE-LKTQSLA---LLKNRRISSPLTTL----EAL
-------------GKPR-------------------------------HIMVCGGTGCHA
SESPEIAALLKEALNQRGLSD--QV------------EVLQTGCFGFCEKGPIL-EIHP-
---DNIMYVQVSTTDVADIVEEHFIQGKQ-------------------------------
---------VERLLYVDPSSE--QRLASD-------------------------------
------F---P--FYH--SQLRIALRNCSYIA---------PEDIREYIAA-DGYQALAK
VLF----NMSPASVIEEIKKSGLRGRGGGGFPTGVKWELTSQ-G---EAAQRYIICNADE
GDPGAFMDRSILEGDPH--SVLEAMLIAGSAIGATHGFIYIRAEYPLAIHRLEIAINQAR
EYGLLGEKILGS-DFSFDVDIKYGAGAFVCGEETALIHSIEGARGEPSVKPP---FPAQE
GLWGKPTCVNNVETFANIPPIILRGSDWF---AGIGT-EK----------SKGTKVFALA
GKVNNVGLVEVPMG-TTLRQIIFDTGGGIKN-H-K------SFKAAQTGGPSGG--CIP-
-TK----YLDTPIDYESLISIGSMMGSGGLIVMDDSDCMVNIAKFFLEFTVDESCGRCTA
CRVGTK-RLHEILTKI----TE-GKGTLDDLDS------LEQLSKII-KDTSLCGLGQSA
PNPILSTIEYFRDEYLA-HIVDKS-CPAGVCKSLVK-YKI--TDKCKGCTLCTKHCPANC
IS-------GSV--KEPHIIDEERCLKCGVCMEKCRF-GAIVHQ----------------
------------------------------------------------------------
------------------------------------------------------------
------------------------------------------------------------
------------------------------------------------------------
------------------------------------------------------------
------------------------------------------------------------
------------------------------------------------------------
----------
>gnl|REF_jgi|Clos_0929|ref|YP_001512472.1||gi|158319965 NADH dehydrogenase (quinone) [Alkaliphilus oremlandii OhILAs]
------------------------------------------------------------
------------------------------------------------------------
------------------------------------------------------------
------------------------------------------------------------
------------------------------------------------------------
------------------------------------------------------------
------------------------------------------------------------
------------------------------------------------------------
------------------------------------------------------------
------------------------------------------------------------
----MVK---------------SIHELD----------------EIRKITKEIVRQ-DKE
-------------REQP-------------------------------RILVGMATCGIA
AGAQPVLSAIIEEVEKLGLQD---I------------IIKQTGCIGACQIEPIVDIILPG
E--KKVTYVRMNPEKAKKVIQEHLANGHI-------------------------------
---------IEDYTVKSSLEKMKKENPDLE------------------------------
--MTIFFDEID--YAK--RQHRIALKNCGVID---------PESIDEYLAL-DGYKALQK
AIT----EMAPQDVIDVVKASGLRGRGGGGFPTGMKWEFTAK-A---ANDKKYVVCNADE
GDPGAFMDRSILEGDPQ--SVLEAMAIAGYAIGSDKGFIYIRAEYPMAVRRLEKAIAQAK
EYGLLGQRIMGT-EFNFDIEIRLGAGAFVCGEETALIRSIEGERGMSVQKPP---FPANS
GLWGKPTLINNVETFANVAQIILKGAEWF---KSVGS-EK----------SAGTKVFALG
GKITNTGLVEIPMG-TTLKEVIYDIGGGIPH-N-K------KFKAVQTGGPSGG--CIP-
-YT----HIDSPIDYDTLTTIGSMMGSGGMIVMDEDNCMVDVAKFFLEFVSHESCGKCSP
CRIGTK-RLLEILTKI----TE-GKGTMEDLEN------LEKLSHDI-KATALCGLGQTA
PNPVLSTLKYFKHEYEA-HVREDR-CPAGVCKSFMT-YTI-FPSKCVGCGVCARVCPVHA
IR-------GVV--KKPYHIDQATCIKCGACMDQCRF-EAIEKTFKKG------------
------------------------------------------------------------
------------------------------------------------------------
------------------------------------------------------------
------------------------------------------------------------
-----------------------------------SE-----------------------
------------------------------------------------------------
------------------------------------------------------------
----------
>gnl|REF_jgi|Apre_1086|ref|YP_003152834.1||gi|257066578 NADH dehydrogenase (quinone) [Anaerococcus prevotii DSM 20548]
------------------------------------------------------------
------------------------------------------------------------
------------------------------------------------------------
------------------------------------------------------------
------------------------------------------------------------
------------------------------------------------------------
------------------------------------------------------------
------------------------------------------------------------
------------------------------------------------------------
------------------------------------------------------------
------------------------------------------------------------
------------------------------------------------------------
------------------------------------------------------------
----------MNKKELLDLKEKSLAE----------------------------------
---------LREKI--DYSKIY-EDDKGD-------------------------------
-------FKLKGDFFE--NQKRLVLKNCGIID---------PSSIEDYIGL-DGYKALYK
AIF----ELDRKEIIDIVKDSGLRGRGGAGFPTGRKWEAAFL-QDT---DIKYIICNADE
GDPGAFMDRSVLELDPH--SVLEAMAICARAIGSNKGFIYVRAEYPKAVRALEIAIDQAK
KYNLLGDNILGS-DFSFDIELRLGAGAFVCGEGTALMESIEGRRGMPRNKEY---RTTVR
GLWGKPTVINNVETFANIAQIINKGSAWF---RSFGT-EK----------SPGTKVFALS
GKVKNAGLVEVEMG-TSIDQIVYDIGKGIQN-D-K------DAKAVQTGGPSGG--CIP-
-KR----LFDTACDFESLGAIGSIMGSGGMVVMDEDDCMVDVARFFLEFSVDESCGKCTP
CRIGNK-RLFEMLDDI----TK-GKANHETLDK------LEELSEIV-SEASLCGLGKSS
PNPIISTMRYFYDEYEA-HVNENKTCPSKRCISLLN-YTI-GED-CIGCGKCKRLCPNEA
IA-------GEA--RKKHEINQDKCIKCGQCKDNCPI-NAIALA----------------
------------------------------------------------------------
------------------------------------------------------------
------------------------------------------------------------
------------------------------------------------------------
------------------------------------------------------------
------------------------------------------------------------
------------------------------------------------------------
----------
>gnl|REF_goetting|CLJU_c07040|ref|YP_003778876.1||gi|300853892 NADH dehydrogenase I subunit F [Clostridium ljungdahlii DSM 13528]
------------------------------------------------------------
------------------------------------------------------------
------------------------------------------------------------
------------------------------------------------------------
------------------------------------------------------------
------------------------------------------------------------
------------------------------------------------------------
------------------------------------------------------------
------------------------------------------------------------
------------------------------------------------------------
----M-------------------------------------------------------
-------------SDKK-------------------------------TVNICCGTGCLA
KGSMEVYEEMKAQIAKLGANA--------E----VNVKLKATGCDGLCEKGPVL-KIYP-
---DDIAYFKVKVEDVEDVVKKTLMNGEI-------------------------------
---------IEKLLYFETATK--QRLRNH-------------------------------
-------KESE--FCK--RQYKIALRNVGEID---------PISLEDYVER-GGYKALKK
AIS----SMKPEDVLEEITKSGLRGRGGAGFPTGRKWKTAAD-IDT---SPIYVVCNGDE
GDPGAFMDRSIMEGDPN--SVIEGMTLCAYAVGGTNGFAYIRDEYGLAVENMQKAINKAK
DENLLGNNILGT-DFSFDIQIVRGGGAFVCGESTALMSSIEGMVGEPRAKYI---HTTEK
GLWGQPTVLNNVETWANVPIIIEKGGDWY---HAIGTMEK----------SKGTKVFSLV
GKVKNTGLVEVPMG-TTLREIIYDIGGGVLN-D-R------KFKAVQIGGPSGG--CLP-
-AE----YLDLPVDYDTLVKADSMMGSGGMIVMDDRTCMVDVTRYYLSFLAEESCGKCVP
CREGVK-RMLEILTDI----CN-GDGKEGDIEE------LLEICSMT-SKASLCSLGKSA
PNPVIASIRYFRDEFEE-HIKNKR-CRAGVCKKLTT-FGI-DEDKCKGCDMCKKNCPADC
IT-------GEI--KKPHTIDADKCLRCGNCMNICKF-DAVK-----V------------
------------------------------------------------------------
------------------------------------------------------------
------------------------------------------------------------
------------------------------------------------------------
------------------------------------------------------------
------------------------------------------------------------
------------------------------------------------------------
---L------
>gi|553906952|gb|AGY77002.1| NADH dehydrogenase (quinone) [Clostridium autoethanogenum DSM 10061]
------------------------------------------------------------
------------------------------------------------------------
------------------------------------------------------------
------------------------------------------------------------
------------------------------------------------------------
------------------------------------------------------------
------------------------------------------------------------
------------------------------------------------------------
------------------------------------------------------------
------------------------------------------------------------
----M-------------------------------------------------------
-------------SDKK-------------------------------TVNICCGTGCLA
KGSMEVYEEMKAQIAKLGANA--------E----VNVKLKATGCDGLCEKGPVL-KIYP-
---DDIAYFKVKVEDVEDVVKKTLMNGEI-------------------------------
---------IEKLLYFETATK--QRLRNH-------------------------------
-------KESE--FCK--RQYKIALRNVGEID---------PISLEDYVER-GGYKALKK
AIS----SMKPEDVLEEITKSGLRGRGGAGFPTGRKWKTAAD-IDT---SPIYVVCNGDE
GDPGAFMDRSIMEGDPN--SVIEGMTLCAYAVGGTNGFAYIRDEYGLAVENMQKAINKAK
DENLLGNNILGT-DFSFDIQIVRGGGAFVCGESTALMSSIEGMVGEPRAKYI---HTTEK
GLWGQPTVLNNVETWANVPIIIEKGGDWY---HAIGTMEK----------SKGTKVFSLV
GKVKNTGLVEVPMG-TTLREIIYDIGGGVLN-D-R------KFKAVQIGGPSGG--CLP-
-AE----YLDLPVDYDTLVKADSMMGSGGMIVMDDRTCMVDVTRYYLSFLAEESCGKCVP
CREGVK-RMLEILTDI----CN-GDGKEGDIEE------LLEICSMT-SKASLCSLGKSA
PNPVIASIRYFRDEFEE-HIKNKR-CRAGVCKKLTT-FGI-DEDKCKGCDMCKKNCPADC
IT-------GEI--KKPHTIDADKCLRCGNCMNICKF-DAVK-----V------------
------------------------------------------------------------
------------------------------------------------------------
------------------------------------------------------------
------------------------------------------------------------
------------------------------------------------------------
------------------------------------------------------------
------------------------------------------------------------
---L------
>gnl|REF_jgi|Cthe_0429|ref|YP_001036860.1||gi|125972950 NADH dehydrogenase (quinone) [Ruminiclostridium thermocellum ATCC 27405]
------------------------------------------------------------
------------------------------------------------------------
------------------------------------------------------------
------------------------------------------------------------
------------------------------------------------------------
------------------------------------------------------------
------------------------------------------------------------
------------------------------------------------------------
------------------------------------------------------------
------------------------------------------------------------
----M--L-------------KNREELR----------------KAREMYSRYL-----K
-------------AEKR-------------------------------RVLVCAGTGCVS
GGSMEIFERLSELVSKRGMD--CQVELKEE-PHDNTIGMKKSGCHGFCEMGPLV-RIEP-
---EGYLYTKVKLEDCEEIVDRTIVAGEH-------------------------------
---------IERLAY--KQNG--VVYKKQ-------------------------------
-------DEIP--FYK--KQTRLVLEHCGQID---------STSITEYLAT-GGYYALEK
ALF----DMTGDEIINEITEANLRGRGGGGFPAGRKWAQVKR-QNA---KQKYVVCNGDE
GDPGAFMDRSIMEGDPH--RMIEGMIIAGIACGASEGYIYVRAEYPLAVSRLKRAIEQAK
EFGLLGENILGS-NFSFNIHINRGAGAFVCGEGSALTASIEGKRGMPRVKPP---RTVEQ
GLFDMPTVLNNVETFANVPLIIKNGADWY---KSIGT-EK----------SPGTKAFALT
GNIENTGLIEIPMG-TTLREVIFDIGGGMRN-G-A------DFKAVQIGGPSGG--CLS-
-EK----DLDLPLDFDSLKKAGAMIGSGGLVVMDSNTCMVEVARFFMNFTQNESCGKCVP
CREGTK-RMLEILERI----VE-GNGQDGDIEL------LLELADTI-SATALCGLGKAA
AFPVVSTIKNFREEYEA-HIYDKR-CPTGNCQKLKT-ITI-DASLCKGCSKCARSCPVGA
IT-------GKV--KEPFVIDQSKCIKCGACIETCAF-HAIL----EG------------
------------------------------------------------------------
------------------------------------------------------------
------------------------------------------------------------
------------------------------------------------------------
------------------------------------------------------------
------------------------------------------------------------
------------------------------------------------------------
----------
>gnl|REF_jgi|Clole_1577|ref|YP_004308500.1||gi|326790679 NADH dehydrogenase (quinone) [Clostridium lentocellum DSM 5427]
------------------------------------------------------------
------------------------------------------------------------
------------------------------------------------------------
------------------------------------------------------------
------------------------------------------------------------
------------------------------------------------------------
------------------------------------------------------------
------------------------------------------------------------
------------------------------------------------------------
------------------------------------------------------------
----M--L-------------KDRADLV----------------QMRIACKEAL-----E
-------------LEKI-------------------------------KILVCSGTGCIA
SGSLEIYEEMLRLMKKEGLN--CSVNLEEE-PHDSSIGMKKSGCHGFCEMGPLL-RIEP-
---WGYLYIKVKVEDCKEIIEETIKKGQC-------------------------------
---------IERLIY--KKDG--KGYKTQ-------------------------------
-------AEIP--FYK--KQTRLVLEHCGHID---------ATSIKEYLAV-GGYEALEK
ALF----DRDDEGIIHEITESNLRGRGGGGFPAGRKWTQVRR-QVE---PTKYVVCNGDE
GDPGAFMDRSIMEGDPH--RMLEGMMIAAKACKAREGYIYVRAEYPLAISRLRKAIDEAR
EYGLLGEHILGT-DFSFDIKINRGAGAFVCGEGSALTASIEGKRGMPRVKPP---RTVEQ
GLFEKPTVLNNVETFANVPLIILNGVDWY---KGIGP-EK----------SPGTKAFALT
GNIENTGLIEVPMG-TTLREVIFDIGGGMRD-G-A------NFKAVQIGGPSGG--CLT-
-SD----DLDLPLDFDSLKKAGAMIGSGGLVVMDENTCMVEVARFFMNFTQNESCGKCVP
CREGTK-RMLEILERI----VV-GGGEENDLDQ------LLELADTI-SSTALCGLGKTA
AFPVVSTIKKFKGEYLA-HIVDKK-CPSKTCQKLRQ-IYI-DEVLCKGCSKCARSCPVGA
IS-------GQI--KKPFKIDEKKCIKCGACIGACAF-KAVK----ED------------
------------------------------------------------------------
------------------------------------------------------------
------------------------------------------------------------
------------------------------------------------------------
------------------------------------------------------------
------------------------------------------------------------
------------------------------------------------------------
----------
>gnl|REF_goetting|Cspa_c43750|ref|YP_007457382.1||gi|451821181 NADP-reducing hydrogenase subunit HndC [Clostridium saccharoperbutylacetonicum N1-4(HMT)]
------------------------------------------------------------
------------------------------------------------------------
------------------------------------------------------------
------------------------------------------------------------
------------------------------------------------------------
------------------------------------------------------------
------------------------------------------------------------
------------------------------------------------------------
------------------------------------------------------------
------------------------------------------------------------
----M--L-------------LNRNDLI----------------NTRELYKKSL-----I
-------------KEKK-------------------------------KILICAGTGCVA
GGSLDIYEEFIKLMKEKEIN--CEVSLEKE-PHDETVGIKKSGCHGFCEMGPLV-RIEP-
---FGYLYIKVKPEDCAEILEKTIINDEC-------------------------------
---------VERLAY--TKNG--EIYKKQ-------------------------------
-------EEIP--FYK--KQTRLALEHCGHID---------ATSIEEYLAI-DGYSAFEK
VLF----DMKADEVIKEIEESNLRGRGGGGFPAGRKWSQVSR-QKE---EIRYIVCNGDE
GDPGAFMDRSIMEGDPH--RMLEGMMIAGVACGAQKGYIYVRAEYPLAVSRLSNAIEQAR
KYGILGENILGT-GFSFDLQINRGAGAFVCGEGSALTASIEGKRGMPRVKPP---RTVEQ
GLFGKPTVLNNVETFANVPIVINKGAEWY---RSIGP-EN----------SPGTKAFALT
GNIENTGLIEVPMG-TTLREVIFDIGGGIRD-G-K------KFKAVQIGGPSGG--CLT-
-AE----HLDLPLDFDSLKKAGAMIGSGGLVVMDEDTCMVEVARFFMNFTKNESCGKCVP
CREGTK-RMLEILEGI----VA-GKGKLEDMDM------LLELADTI-SATALCGLGKTA
PSPVVSTIKNFKDEYIK-HIVDKK-CPSKTCQKLKT-ILI-DPSMCKGCSKCSKVCPVGA
IS-------GKI--KEPFVIDQNKCIKCGACLETCPF-KAIK----ED------------
------------------------------------------------------------
------------------------------------------------------------
------------------------------------------------------------
------------------------------------------------------------
------------------------------------------------------------
------------------------------------------------------------
------------------------------------------------------------
----------
>gi|553905750|gb|AGY75800.1| NADH dehydrogenase (quinone) [Clostridium autoethanogenum DSM 10061]
------------------------------------------------------------
------------------------------------------------------------
------------------------------------------------------------
------------------------------------------------------------
------------------------------------------------------------
------------------------------------------------------------
------------------------------------------------------------
------------------------------------------------------------
------------------------------------------------------------
------------------------------------------------------------
----M--F-------------SSRNDLI----------------NARKIYKNSL-----E
-------------MQSK-------------------------------KILICGGTGCVA
GGSLKIYDEFLRLMKEKGIN--CTVELEKE-SHDKSVGLKKSGCHGFCEMGPLV-RVEP-
---FGYLYIQVKPDDCLEILDKTILNDEC-------------------------------
---------VERLAY--KKDG--QIYRKQ-------------------------------
-------QEIP--FYK--KQTRVALEHCGHID---------ATSIKECIAL-GGYSSFEK
ALF----DMDSDEVIKQIDESNLRGRGGGGFPTGRKWTQVKR-QKT---DMKYIVCNGDE
GDPGAFMDRSVMEGDPH--RVLEGMMIAGVACGAQEGYIYVRAEYPLAVERLSNAIAQAK
EYGLLGKNILGT-GFNFDIKINKGAGAFVCGEGSALTASIEGKRGMPRVKPP---RTVEH
GLFGKPTVLNNVETFANVPVIIAKGADWY---RNIGP-EN----------SPGTKAFALT
GNIENTGLIEVPMG-TTLREVIFDIGGGIRN-G-K------KFKAVQIGGPSGG--CLT-
-SK----DLDLPLDFDSLKKVGAMIGSGGLVVMDEDTCMVDTAKFFMNFTRNESCGKCVP
CREGTK-RMLEILEGI----VE-GKGKIEDIDM------LLELADTI-SSTALCGLGKSA
PSPVVSTIKNFRDEYET-HIVDKK-CPSKTCTKLRT-IYI-DKTICKGCSKCSRACPVGA
IS-------GTI--KKPFTIDQNKCIKCGTCVDTCAF-KAVK----ED------------
------------------------------------------------------------
------------------------------------------------------------
------------------------------------------------------------
------------------------------------------------------------
------------------------------------------------------------
------------------------------------------------------------
------------------------------------------------------------
----------
>ref|YP_004529858.1||gi|333997246 NADH dehydrogenase [Treponema primitia ZAS-2]
------------------------------------------------------------
------------------------------------------------------------
------------------------------------------------------------
------------------------------------------------------------
------------------------------------------------------------
------------------------------------------------------------
------------------------------------------------------------
------------------------------------------------------------
------------------------------------------------------------
------------------------------------------------------------
----MPEL-------------KDREELQ----------------QMRAKYERSF-----Q
-------------AEQK-------------------------------KIIVCAGTGCVS
AGSLEIYQRLINLLEGRNMP--CAVELKNE-PEAGLTGIKRSGCHGFCEMGPLV-LIEP-
---EGCLYLKVKLEDCEEIIEKTIVKNEI-------------------------------
---------IDRLVY--TKDG--KLYSKR-------------------------------
-------LDIP--FYK--KQKRLALEHCGQIN---------ALSIKEYLAI-GGYRAFEK
ALF----EMSADDIVQVISESNLRGRGGAGFPTGRKWAEAKR-QRA---IPKYIICNGDE
GDPGAFMDRSVMEGDPH--RMIEGMMIGALACGASEGYIYVRAEYPLAVSRLGIAIEQAK
KLGLLGEHILGS-DFNFNLTISRGAGAFVCGEGSALISSIEGKRGMPRVKPP---RTAEH
GLFNQPTVLNNVETFAAVPLIIEQGAAWY---KSIGP-ET----------SPGTKAFALT
GNIANTGLIEVPMG-IKLRDIVFDVGGGIPG-G-G------EFKAVQVGGPSGG--CLT-
-AE----HLDLPMDFDSLKKAGAMIGSGGLVVMDEKTCMVEIARYFMNFTQNESCGKCIP
CREGTK-LMLGILERI----VA-GEGRAGDIER------LLELADTI-SSTALCGLGKTA
PSPVISTIRYFRAEYEA-HINEKH-CPAGACQKLKK-LFV-DDQLCIGCTKCVKACPVGA
IS-------GEK--KVAHTIDSAKCIKCGACVGGCPK-KAIK----TA------------
------------------------------------------------------------
------------------------------------------------------------
------------------------------------------------------------
------------------------------------------------------------
------------------------------------------------------------
------------------------------------------------------------
------------------------------------------------------------
---A------
>ref|YP_004529844.1||gi|333997232 NAD-dependent formate dehydrogenase subunit beta [Treponema primitia ZAS-2]
------------------------------------------------------------
------------------------------------------------------------
------------------------------------------------------------
------------------------------------------------------------
------------------------------------------------------------
------------------------------------------------------------
------------------------------------------------------------
------------------------------------------------------------
------------------------------------------------------------
------------------------------------------------------------
----MSKL-------------TNRDALK----------------KVRESYKKAF-----D
-------------AEKR-------------------------------KIFVCAGNGCIA
SGSIQVYDKLAEIIKSKNVG--CSLELKEE--PGHPAGLKKGGCPGFCNQSVLV-LVEP-
---EGWLYTKVKPEDAEDIVEQTIKNGKP-------------------------------
---------VERLAYK-APDG--KLILKK-------------------------------
-------DEIP--FYK--KQQRIVLDHCGKIN---------AESIKEYLAV-EGYSAFEK
VLF----DMTPEAVCKEVTDSNLRGRGGAGFPAGQKWGDTLK-AQG---SPKYIVCNGDE
GDPGAFMDQSVMEGIPH--QMIEGMLIAARAIGAEQGYIYVRAEYPNAVARLRKAIEQAE
EFGLLGDNILGT-GFNFHLTIYRGAGAFVCGEGSALMGSIEGRRGMPRVKRY---RSTER
GLYEKPTVLNNVETYANVPLIINRGANWY---KGIGP-AS----------SPGTKTFALT
GKIENTGLIEVPMG-TKLREIIFDIGGGIRD-G-K------KFKAVQIGGPSGG--CLT-
-EA----DLDMPLDFDSVPKAGAIIGSGGLVVMDETNCMIEIARFFVDFTKRESCGKCTP
CREGTL-RMLEILERI----VN-GAGKDGDIET------LGELAVTI-SQAALCGLGKTA
PNPILSTLKRFRNEYED-HIYKHK-CTAGECQKLKT-LYI-DPQNCAGCGACAKACPVGA
ISQQDKVLEGKK--KAYYVLDEKKCIKCFACKEKCKF-DAVK----EE------------
------------------------------------------------------------
------------------------------------------------------------
------------------------------------------------------------
------------------------------------------------------------
------------------------------------------------------------
------------------------------------------------------------
------------------------------------------------------------
---A------
>gi|251850133|gb|EES78091.1| hypothetical protein RSAG_00048 [Ruminococcus sp. 5_1_39BFAA]
------------------------------------------------------------
------------------------------------------------------------
------------------------------------------------------------
------------------------------------------------------------
------------------------------------------------------------
------------------------------------------------------------
------------------------------------------------------------
------------------------------------------------------------
------------------------------------------------------------
------------------------------------------------------------
----MSIK-------------SKEDLLN----------------KQAEV-NEQI-----K
-------------SYTC-------------------------------RVLVCSGTGCIA
SGAQKIYEEMSVLCERID-G--VTVEMQKD--VPH-VGVIKTGCQGLCELGPLM-RIEP-
---YDYQYVHVQPEDCKEIVERTILEGKP-------------------------------
---------VERLFYR-DNN---TVCPHP-------------------------------
-------DDIP--FLN--QQTRIVLENCGKID---------AESIEEYIAV-GGYQALAK
VMG----SMSPQEVIDEVTKSGLRGRGGAGFPAGKKWSQVAR-QAE---KTRYVVCNGDE
GDPGAFMDGSVMEGDPY--KMIEGMTIAAYAVGAENGYIYVRAEYPLSVKRLRMAIEQAE
KYGLLGDNILNS-GVNFHLHINRGAGAFVCGEGSALTASIEGNRGMPRVKPP---RTVEK
GLWGKPTVLNNVETYANVPKIILQGADWF---RTIGT-EG----------SPGTKTFSLT
GSIENTGLIEVPMG-TTLRHIIYDIGGGLKS-G-A------AFKGVQIGGPSGG--CLI-
-LD----QLDAPLDFDSVKKLDAIMGSGGLVVMDENTCMVEVARFFMNFTQRESCGKCVP
CREGTK-RMLEILERI----VD-GKGEMSDLDE------LEELANMV-QNMALCGLGKSA
PLPVISTLKRFRNEYEE-HIRDKK-CRAKVCTALRQ-FHI-NPEFCIGCGKCAKNCPAGA
IS-------GKI--KHPYHIDNDICIKCGACKDNCNF-DAVY----VE------------
------------------------------------------------------------
------------------------------------------------------------
------------------------------------------------------------
------------------------------------------------------------
------------------------------------------------------------
------------------------------------------------------------
------------------------------------------------------------
---A------
>gi|291546305|emb|CBL19413.1| NADH:ubiquinone oxidoreductase, NADH-binding (51 kD) subunit [Ruminococcus sp. SR1/5]
------------------------------------------------------------
------------------------------------------------------------
------------------------------------------------------------
------------------------------------------------------------
------------------------------------------------------------
------------------------------------------------------------
------------------------------------------------------------
------------------------------------------------------------
------------------------------------------------------------
------------------------------------------------------------
----MSIT-------------SMEDLKN----------------KQAEV-KKNL-----D
-------------GYTC-------------------------------RVLVCSGTGCIA
SGAQKIYEEMSRLCEGIE-G--VAVEMQKD--VPH-VGIVKTGCQGLCELGPLM-RIEP-
---YDYQYVHVQVDDCREIVEKTVICGLP-------------------------------
---------VERLFYR-HND---EACPHP-------------------------------
-------SDIP--FLN--QQTRIVLENCGKID---------AESIDEYISV-GGFSAMAK
AFF----EMTPQGVIDEISKSGLRGRGGAGFPAGKKWSQVAR-QSE---KVRYVVCNGDE
GDPGAFMDGSVMEGDPY--KMIEGMVIAAYAVGAEDGYIYVRAEYPLSVQRLRMAIEQAE
SYGLLGDNILGS-GINFHLHINRGAGAFVCGEGSALTASIEGNRGMPRVKPP---RTVEQ
GLWGKPTVLNNVETYANVPKIILQGADWF---HTIGT-EG----------SPGTKTFSLT
GSIENTGLIEVPMG-TSLRHIIYDIGGGLKS-G-A------AFKGVQIGGPSGG--CLI-
-DD----QIDHPLDFDSVKKLDAIMGSGGLVVMDENTCMVEVARFFMSFTQRESCGKCVP
CREGTK-RMLEILERI----VA-GKGELSDLDE------LEELANMV-QSMALCGLGKSA
PLPVISTLKRFRDEYVE-HIVDKK-CRAKVCTALRQ-FHI-NPEFCIGCGKCAKNCPTGA
IS-------GKI--KHPHVINNDVCIKCGSCKDNCNF-DAIY----VE------------
------------------------------------------------------------
------------------------------------------------------------
------------------------------------------------------------
------------------------------------------------------------
------------------------------------------------------------
------------------------------------------------------------
------------------------------------------------------------
---A------
>gi|295110158|emb|CBL24111.1| NADH:ubiquinone oxidoreductase, NADH-binding (51 kD) subunit [Blautia obeum A2-162]
------------------------------------------------------------
------------------------------------------------------------
------------------------------------------------------------
------------------------------------------------------------
------------------------------------------------------------
------------------------------------------------------------
------------------------------------------------------------
------------------------------------------------------------
------------------------------------------------------------
------------------------------------------------------------
----MSIV-------------SKEDLLN----------------KQTEA-KNTL-----E
-------------SFTC-------------------------------RVLVCSGTGCIA
SGAQKIYDEMMKLCENLD-W--VSVEMQKD--VPH-VGVVKTGCQGLCELGPLM-KIEP-
---YDYQYVHVQVEDCKEIVERTVMEGQP-------------------------------
---------VSRLFYR-DHD---TVCPHP-------------------------------
-------SDIP--FLN--QQTRIVLENCGNID---------AESIDEYIAA-GGFQAMAK
AFF----DMSPQEVIDEVTKSGLRGRGGAGFPAGKKWSQVAR-QKE---KVRYVVCNGDE
GDPGAFMDGSVMEGDPY--KMIEGMVIAAYAVGAENGYIYVRAEYPLSVKRLRMAIEQAE
AYGLLGDNILGS-GINFHLHINRGAGAFVCGEGSALTASIEGKRGMPRVKPP---RTVEK
GLWEKPTVLNNVETYANVPKIILQGADWF---RTIGT-EG----------SPGTKTFSLT
GAIENTGLIEVPMG-TSLRHIIYDIGGGLKS-G-A------AFKGVQIGGPSGG--CLI-
-ED----QIDRPLDFDSVKSLDAIMGSGGLVVMDENTCMVEVARFFMNFTQRESCGKCVP
CREGTK-RMLEILERI----VE-GKGEMSDLDE------LEELATMV-QSMALCGLGKSA
PLPVISTLKRFRDEYEE-HIRDKK-CRAKVCTALRQ-FHI-NPEFCIGCGKCAKNCPAAA
IS-------GKI--KHPYHIDNELCIKCGTCKDNCNF-DAIY----VE------------
------------------------------------------------------------
------------------------------------------------------------
------------------------------------------------------------
------------------------------------------------------------
------------------------------------------------------------
------------------------------------------------------------
------------------------------------------------------------
---A------
>gi|291549368|emb|CBL25630.1| NADH:ubiquinone oxidoreductase, NADH-binding (51 kD) subunit [[Ruminococcus] torques L2-14]
------------------------------------------------------------
------------------------------------------------------------
------------------------------------------------------------
------------------------------------------------------------
------------------------------------------------------------
------------------------------------------------------------
------------------------------------------------------------
------------------------------------------------------------
------------------------------------------------------------
------------------------------------------------------------
----M-RI-------------ENRMQLQ----------------LWREECKEKR-----Q
-------------KENC-------------------------------CILVCGGTGCLA
GGSDKIYARLKELTSNMD-H--VTVKIGEE-I--AHVGLKMSGCHGFCEMGPLV-RIEP-
---YNYLYLKVKLEDCEEIFEKTILHGEP-------------------------------
---------VTRLMY--EDNG--HVYQTQ-------------------------------
-------EEIP--FYA--KQTRLVLRNCGHID---------AEHIEDAMAV-GAYESFEK
AVF----EMTPEAVIKTVTDAGLRGRGGAGFPAGRKWSQVAS-QPE---KIRYVVCNGDE
GDPGAFMDRSVMEGDPH--RMIEGMMLAAYAVQAQEGYIYVRAEYPLAVRRLQIAIAQAE
EKGLLGDNILGT-GFSFKLHINRGAGAFVCGEGSALTASIEGKRGMPRVKPP---RTVEQ
GLWEKPTVLNNVETYANIPMIIKNGADWY---SRIGT-PQ----------SPGTKAFALT
GNVKNTGLIEVPMG-ISLREIIFDIGGGIKD-D-K------GFKAVQIGGPSGG--CLV-
-ES----QLDSKMDFDSLSKIGAMIGSGGLVVMDEDTCMVEVARFFMNFTQRESCGKCVP
CREGTK-RMLEILERI----VA-GNGEMSDLDE------LEELADMI-ENTALCGLGKSA
PKPVVSTIHAFRKEYEE-HIIDKK-CRAGVCSNLRV-FKI-DPEKCKGCSKCAKNCPVNA
IT-------GKI--KSPFTIDNSKCIKCGSCIDNCPF-GAVY----TE------------
------------------------------------------------------------
------------------------------------------------------------
------------------------------------------------------------
------------------------------------------------------------
------------------------------------------------------------
------------------------------------------------------------
------------------------------------------------------------
----------
>gi|325988870|gb|EGD49694.1| Respiratory-chain NADH dehydrogenase domain 51 kDa subunit [Ruminiclostridium papyrosolvens DSM 2782]
------------------------------------------------------------
------------------------------------------------------------
------------------------------------------------------------
------------------------------------------------------------
------------------------------------------------------------
------------------------------------------------------------
------------------------------------------------------------
------------------------------------------------------------
------------------------------------------------------------
------------------------------------------------------------
----M-KI-------------NDLQEFK----------------AFSDRSIQAL-----E
-------------KQKK-------------------------------KVLVCAGTGCVA
GGALEIYNRIKELINEKGLL--VDLELDYE-K-E-GIGVKKSGCHGFCEMGPLV-RIEP-
---ENYLYLRVQIEDCEEIVAKTLINDEA-------------------------------
---------VERLMY--SADN--KVYKAQ-------------------------------
-------EDIP--FYK--KQTRMVLKNCGSIN---------AESFAEYVAK-GGYQALGK
VLF----DMEPQEVCQSILDSNLRGRGGGGYPAGRKWQQVLK-QDS---KIKYVVCNGDE
GDPGAFMDRSIMEGDPH--GVIEGMTIAGYATKSTSGYIYVRAEYPLAVERLRIAIEDAR
KHGMLGENILNS-GFSFDININKGAGAFVCGEGSALTASIEGERGMPRVKPP---RTVEK
GLWEKPTVLNNVETYANVPSIIINGSEWY---KGIGP-EN----------SPGTKAFAIT
GNVNNTGLIEVPMG-TTLREVIFDIGGGIKD-N-K------KFKAVQIGGPSGG--CLT-
-EE----HLELPLDFDSLKKVGAMIGSGGLVVMDEDTCMVEVARFFMNFTQNESCGKCVP
CREGTK-RMLEILEKI----VN-GKGTKEDLDL------LEELADTI-SSTALCGLGKSA
ASPVVSTLKYFRDEYLE-HVIDKK-CKTHTCKALAY-IVI-EKEKCKGCSKCARICPVQA
IE-------GKI--KEPYTINQSKCIKCGACLEACPF-AAIK----EA------------
------------------------------------------------------------
------------------------------------------------------------
------------------------------------------------------------
------------------------------------------------------------
------------------------------------------------------------
------------------------------------------------------------
------------------------------------------------------------
----------
>gi|373945989|gb|AEY66910.1| NADH:ubiquinone oxidoreductase, NADH-binding (51 kD) subunit [Clostridium sp. BNL1100]
------------------------------------------------------------
------------------------------------------------------------
------------------------------------------------------------
------------------------------------------------------------
------------------------------------------------------------
------------------------------------------------------------
------------------------------------------------------------
------------------------------------------------------------
------------------------------------------------------------
------------------------------------------------------------
----M-KI-------------NNLQEFK----------------AFSDRSAQAM-----E
-------------KQKK-------------------------------KVLVCAGTGCVA
GGSLEIYNRIKELIDEKGLL--VDLELDYE-K-E-GIGVKKSGCHGFCEMGPLV-RIEP-
---ENYLYLRVQIEDCEEIVYKTLINNEA-------------------------------
---------VERLMY--TADN--KVYKAQ-------------------------------
-------EDIP--FYK--KQTRMVLKNCGSIN---------AESFAEYVAK-GGYQALSK
VLF----EMESQEVCQSILDSNLRGRGGGGYPAGRKWQQVLK-QDS---KIKYVVCNGDE
GDPGAFMDRSIMEGDPH--GVIEGMTIAGYATKSTAGYIYVRAEYPLAVERLRIAIEDAR
KHGMLGENILNS-GFSFDININKGAGAFVCGEGSALTASIEGERGMPRVKPP---RTVEK
GLWEKPTVLNNVETYANVPLIITNGSEWY---KGIGP-EN----------SPGTKAFAIT
GNVNNTGLIEVPMG-TTLREVIFDIGGGIKD-N-K------KFKAVQIGGPSGG--CLT-
-EE----HLELPLDFDSLKKVGAMIGSGGLVVMDEDTCMVEVARFFMNFTQNESCGKCVP
CREGTK-RMLEILEKI----VN-GKGTKEELDL------LEELADTI-SSTALCGLGKSA
ASPVVSTLKYFKDEYLE-HVIDKK-CKTHTCKALAS-IVI-EKEKCKGCSKCARICPVQA
IE-------GKI--KEPYTINQSKCIKCGACLEACPF-AAIK----EA------------
------------------------------------------------------------
------------------------------------------------------------
------------------------------------------------------------
------------------------------------------------------------
------------------------------------------------------------
------------------------------------------------------------
------------------------------------------------------------
----------
>ref|YP_002506621.1||gi|220929712 respiratory-chain NADH dehydrogenase domain 51 kDa subunit [Clostridium cellulolyticum H10]
------------------------------------------------------------
------------------------------------------------------------
------------------------------------------------------------
------------------------------------------------------------
------------------------------------------------------------
------------------------------------------------------------
------------------------------------------------------------
------------------------------------------------------------
------------------------------------------------------------
------------------------------------------------------------
----M-KI-------------NNLQDLK----------------AFSDRSVQAM-----D
-------------KQKK-------------------------------KVLVCAGTGCVA
GGSLEIYNRIKELINEKGLL--VDLELDYE-K-E-GIGVKKSGCHGFCEMGPLV-RIEP-
---ENYLYLRVQIEDCEEIVNKTLINNEA-------------------------------
---------VERLMY--TDDD--KVYKAQ-------------------------------
-------EDIP--FYR--KQTRMVLKNCGSIN---------AESFSEYVAK-GGYKALGK
VLF----EMQPQEVCQSILDSNLRGRGGGGYPSGAKWKQVLK-QDS---EVKYVVCNGDE
GDPGAFMDRSIMEGDPH--GVIEGMTIAGYATKSTIGYIYVRAEYPLAVERLKIAIEDAR
KHGMLGENILSS-GFSFDININMGAGAFVCGEGSALTASIEGERGMPRVKPP---RTVEK
GLWEKPTVLNNVETYANVPLIINNGSEWY---KSIGP-EN----------SPGTKAFAIT
GNVNHTGLIEVPMG-TTLREVIFDIGGGIKN-G-K------KFKAVQIGGPSGG--CLT-
-EE----HLDLPLDFDSLKRVGAMIGSGGLVVMDEDTCMVEVARFFMNFTQNESCGKCVP
CREGTK-RMLEILEKI----VN-GKGSKEDLDL------LEELADTI-SSTALCGLGKSA
ASPVVSTLKYFRDEYLE-HVVDKK-CKTHTCKSLAS-IVI-EKEKCKGCSKCARICPVQA
IE-------GKI--KEPYTVNQSKCIKCGACLEVCPF-AAIK----EA------------
------------------------------------------------------------
------------------------------------------------------------
------------------------------------------------------------
------------------------------------------------------------
------------------------------------------------------------
------------------------------------------------------------
------------------------------------------------------------
----------
>gnl|REF_jgi|Ethha_2615|ref|YP_004092839.1||gi|317133525 NADH dehydrogenase (quinone) [Ethanoligenens harbinense YUAN-3]
------------------------------------------------------------
------------------------------------------------------------
------------------------------------------------------------
------------------------------------------------------------
------------------------------------------------------------
------------------------------------------------------------
------------------------------------------------------------
------------------------------------------------------------
------------------------------------------------------------
------------------------------------------------------------
----M-KL-------------ETAEQLD----------------RFSHVAGERM-----D
-------------KQQL-------------------------------RVSVCAGTGCLA
GGSLEFYERLRAIVAEKGLL--VDVRLEKE-P-EHGIGVHKSGCHGFCEMGPIV-RIEP-
---AGYLYLRVKPEDAEEIAETTLFGGKP-------------------------------
---------VERLLY--KEGE--QTFAKQ-------------------------------
-------EDIP--FYS--RQTRLVLHHCGDID---------AESIDEYIAM-GGYQAFRK
ALF----TMEPADVCRLIKLSNLRGRGGGGYPAGSKWEQVLS-RPD---EIKYVVCNGDE
GDPGAFMDRSVMEGDPH--SVLEGMLIAGFATKATQGYIYVRAEYPVAVERLNKAIEAAR
GVGLLGENILGS-GFSFDIRVNRGAGAFVCGEGSALTASIEGKRGMPRVKPP---RTTEH
GLWNRPTVLNNVETFANVPRIVQNGGDWF---RGIGP-EN----------SPGTKVFAIS
GNVNNTGLIEVPMG-TTLREVIFDIGGGIRG-G-K------AFKAVQIGGPSGG--CLT-
-SE----HLDLPLDFDSLKKVGAMIGSGGLVVMDEDTCMVEVARFFMNFTQNESCGKCVP
CREGTR-RMLEILTRI----VE-GKGEMEDLDM------LEELADTI-SNTALCGLGKSA
ANPVVSTLKYFRDEYIA-HVRDKK-CPTHTCKAMSI-YAI-DPEACKGCSKCSRICPVGA
IS-------GEI--RHPFTIDTQKCIKCGACIANCPF-HAIK----EA------------
------------------------------------------------------------
------------------------------------------------------------
------------------------------------------------------------
------------------------------------------------------------
------------------------------------------------------------
------------------------------------------------------------
------------------------------------------------------------
----------
>gnl|REF_jgi|Clos_0989|ref|YP_001512532.1||gi|158320025 NADH dehydrogenase (quinone) [Alkaliphilus oremlandii OhILAs]
------------------------------------------------------------
------------------------------------------------------------
------------------------------------------------------------
------------------------------------------------------------
------------------------------------------------------------
------------------------------------------------------------
------------------------------------------------------------
------------------------------------------------------------
------------------------------------------------------------
------------------------------------------------------------
----M-RI-------------NSIEELI----------------NTSKIFKNSL-----E
-------------QQQK-------------------------------QVLVCGGTGCVA
GGALEVYDEIKRLIEERGLL--AQVELYEE-E--RGIGVKKSGCHGFCEAGPLV-RIEP-
---DQFLYLKVKREDCKEIVETTLIDGKP-------------------------------
---------VERLMY--HTSD--KVYHVQ-------------------------------
-------EEIP--FYK--SQTRLVLEHCGHID---------SESIQEYIAY-GGYQALAK
AMD----TMTPSEVCKEISDAGLRGRGGGGYPTGKKWSQVLS-YAS---DMKYVICNGDE
GDPGAFMDRSLMEGDPH--NIIEGMAIAAYGTGASEGYIYVRAEYPLAVARLNKAIEQAR
EIGLLGKNILGT-GLNFDVHVNQGAGAFVCGEGSALIASIEGERGMPRVKAK---RTVEE
GLWKKPTVLNNVETFANVRHIIMNGAAWY---QSYGT-KG----------SAGTKAFALT
GNVNNTGLIEVPMG-TTLRKIIFEIGGGIRG-N-K------KFKAVQIGGPSGG--CLT-
-EE----HLDMALDFDSLIDAGAMIGSGGMVIMDEDTCMVEVAKFFMNFTQNESCGKCVP
CREGTK-IMLNILEKI----VS-GKGSMEDLNL------LEELSDTI-TNTALCGLGKTA
ANPVVSSLKYFRDEYLA-HVVEKR-CPTRTCQGLKV-IEI-TSELCKGCSKCSRICPVGA
ID-------GKI--KEPYIINQEKCIKCGACIESCAF-AAIK----EA------------
------------------------------------------------------------
------------------------------------------------------------
------------------------------------------------------------
------------------------------------------------------------
------------------------------------------------------------
------------------------------------------------------------
------------------------------------------------------------
----------
>gnl|REF_jgi|Cphy_0088|ref|YP_001557217.1||gi|160878249 NADH dehydrogenase (quinone) [Lachnoclostridium phytofermentans ISDg]
------------------------------------------------------------
------------------------------------------------------------
------------------------------------------------------------
------------------------------------------------------------
------------------------------------------------------------
------------------------------------------------------------
------------------------------------------------------------
------------------------------------------------------------
------------------------------------------------------------
------------------------------------------------------------
----M-LI-------------RSREELD----------------ALKVRYQKSF-----K
-------------SQYK-------------------------------QILICGGTGCVA
GGSLNIYARLKELIEESGLD--VSVSLEDE-PHE-AVGIKKSGCHGFCEMGPLL-RIEP-
---AGVLYIKVKVEDCEEIVEQSIIKDGV-------------------------------
---------VERLLY--KDSEG-NSYNKQ-------------------------------
-------EDIP--FYK--QQTRVALEHCGHIN---------AESINEYIAM-GGYQAVAK
ALF----DMTSESIVDEISDSYLRGRGGGGFPTGKKWAQVLR-QTE---ETKYVVCNGDE
GDPGAFMDRSMMEGDPH--RMIEGMIIAGIATKAHYGYIYVRAEYPLAVHRLETAIEQAR
SLGLLGCNILGS-GFSFALKISQGAGAFVCGEGSALTASIEGNRGMPRVKPP---RTVEK
GLFEKPTVLNNVETFCNVPSIILKGADWY---KTYGL-EK----------NYGTKAFALT
GNVMNTGLIEVPMG-TTLRKVIYDIGGGVKG-G--------EFKAVQIGGPSGG--CLV-
-LNAENDHLDMPLDFDSLKKVGAMIGSGGLVVMNDKSCMVEVARFFMNFTQNESCGKCVP
CREGTK-RMLELLTDI----VE-GRGTLEHLDL------LEELAETI-SATALCGLGKTA
ASPVVSTIKYFRDEYIA-HVVDKK-CPAGQCKALMT-LKI-IPELCKGCTKCARLCPVSA
IS-------GEV--KKLHSIDTKKCIKCGACKDSCGF-KAII----EE------------
------------------------------------------------------------
------------------------------------------------------------
------------------------------------------------------------
------------------------------------------------------------
------------------------------------------------------------
------------------------------------------------------------
------------------------------------------------------------
----------
>ref|YP_001311177.1||gi|150018923 NADH dehydrogenase (quinone) [Clostridium beijerinckii NCIMB 8052]
------------------------------------------------------------
------------------------------------------------------------
------------------------------------------------------------
------------------------------------------------------------
------------------------------------------------------------
------------------------------------------------------------
------------------------------------------------------------
------------------------------------------------------------
------------------------------------------------------------
------------------------------------------------------------
----M-RI-------------NTREELN----------------DISSKYKAAL-----V
-------------RQRK-------------------------------QILVCAGTGCVA
GGSLNIYRRFKEIIKEKGLE--VTLELKEE-PHDNTIGLKKSGCHGFCEMGPLI-RIEP-
---EGWLYIKVSIDDCEEIIEKSIIGNEV-------------------------------
---------VTGLSY--KDGD--KLYSKQ-------------------------------
-------EDIP--FYK--KQTRVALNNCGHIN---------AESIEEYLAE-GGYSATTK
ALF----DMTSEEIINEMSEAHLRGRGGGGFPTGKKWDQVLK-QTE---SEKYIVCNGDE
GDPGAFMDRSMMEGNPH--GVIEGMIIAGIATKAHNGYIYVRAEYPLAVKRLRIAIEQAM
EKGLLGDNILNS-GFDFHIQINQGAGAFVCGEGSALTASIEGNRGMPRVKPP---RTVEQ
GLFGKPTVLNNVETFCNVSPIINKGVHWY---KTMGT-EN----------NYGTKAFALT
GNVNNTGLIEVPMG-TTLRKIIFDIGGGVKG-G--------EFKAVQIGGPSGG--CLC-
-LR--ENHLDLTLDFDSLKKVGAMIGSGGLVVMNDKNCMVEMARFFMNFTQNESCGKCIP
CREGTR-RMLEILNDI----VE-GKGTLDDIDT------LEELAETI-SDTALCGLGKSA
AFPVRSTLRYFRDEYIE-HVVDKK-CSGGVCKSLIS-YEI-DKEKCRGCSKCAKGCPVEA
IT-------GEI--KKPYVIDKSKCIKCGNCIEGCVF-KAIR----VI------------
------------------------------------------------------------
------------------------------------------------------------
------------------------------------------------------------
------------------------------------------------------------
------------------------------------------------------------
------------------------------------------------------------
------------------------------------------------------------
----------
>gnl|REF_tigr|CLL_A2308|ref|YP_001886497.1||gi|187932967 iron hydrogenase, electron-transfer subunit [Clostridium botulinum B str. Eklund 17B (NRP)]
------------------------------------------------------------
------------------------------------------------------------
------------------------------------------------------------
------------------------------------------------------------
------------------------------------------------------------
------------------------------------------------------------
------------------------------------------------------------
------------------------------------------------------------
------------------------------------------------------------
------------------------------------------------------------
----M-RI-------------NTREELN----------------SSIKKCKLAL-----G
-------------KQSK-------------------------------QILICGGTGCVA
SGSLKIYDRLKELIEQRGLE--VSISLEDE-PHDNSVGLKKSGCHGFCEMGPLL-RIEP-
---EGILYIKVKLEDCEEIVEKSIISNEV-------------------------------
---------IEHLIY--KNEE--RSYSKQ-------------------------------
-------EEIP--FYA--RQTRVALEHCGHIN---------AESIEEYLAA-DGYTAVEK
ALF----DMTPEEVVDEISESYLRGRGGGGFQTGKKWCQVLQ-QAE---KQKYIVCNGDE
GDPGAFMDRSMMEGDPH--RVIEGMLIAGIATKASYGYIYVRAEYPLAVKRLQMAIDQAT
KVGLLGKNILNS-GFDFDLHISQGAGAFVCGEGSALTASIEGNRGMPRVKPP---RTVEK
GLFEKPTVLNNVETFCNVPSIINKGSKWY---KSIGT-EK----------NYGTKAFALT
GNVKHTGLIEVPMG-TKLKEVIFDIGGGVKE-G--------KFKAVQIGGPSGG--CLC-
-VG--ENHLELPLDFDSLKKVGAMIGSGGLVVMNDKSCMVEVARFFMNFTQNESCGKCIP
CREGTK-RMLEILTDI----VE-GRGTLEHLDM------LEELSDTI-SATALCGLGKSA
SLPVKSTLKYFREEYIA-HVVDKK-CPGGVCKSLMS-YEI-DKDKCKGCSKCARMCPAGA
IT-------GEI--KKPYTIDQSKCIKCGACMDGCAF-KAIQ----LV------------
------------------------------------------------------------
------------------------------------------------------------
------------------------------------------------------------
------------------------------------------------------------
------------------------------------------------------------
------------------------------------------------------------
------------------------------------------------------------
----------
>gnl|REF_tigr|CLH_2051|ref|YP_001921432.1||gi|188589360 putative iron hydrogenase, electron-transfer subunit [Clostridium botulinum E3 str. Alaska E43]
------------------------------------------------------------
------------------------------------------------------------
------------------------------------------------------------
------------------------------------------------------------
------------------------------------------------------------
------------------------------------------------------------
------------------------------------------------------------
------------------------------------------------------------
------------------------------------------------------------
------------------------------------------------------------
----M-RI-------------NTREELN----------------SSIKKCKLAL-----G
-------------KQSK-------------------------------QILICGGTGCVA
SGSLKIYDRLKELIEQRGLE--VSISLEDE-PHDNSVGLKKSGCHGFCEMGPLL-RIEP-
---EGILYIKVKLEDCEEIVEKSIISNEV-------------------------------
---------IEHLIY--KNED--RSYSKQ-------------------------------
-------EEIP--FYA--RQTRVALEHCGHIN---------AESIEEYLAA-DGYTAVAK
ALF----DMTPEEVVDEISESYLRGRGGGGFQTGRKWSQVLQ-QAE---KQKYIVCNGDE
GDPGAFMDRSMMEGDPH--RVIEGMLIAGVATKANYGYIYVRAEYPLAVKRLQMAIDQAT
KVGFLGKNILNS-GFDFDLHISQGAGAFVCGEGSALTASIEGNRGMPRVKPP---RTVEK
GLFEKPTVLNNVETFCNVPSIINKGSKWY---KSIGT-EK----------NYGTKAFALT
GNVKHTGLIEVPMG-TKLKEVIFDIGGGVKE-G--------KFKAVQIGGPSGG--CLC-
-VG--ENHLELPLDFDSLKKVGAMIGSGGLVVMNDKSCMVEVARFFMNFTQNESCGKCIP
CREGTK-RMLEILTDI----VE-GRGTLEHLDM------LEELSDTI-SATALCGLGKSA
SLPVKSTLKYFREEYIA-HVVDKK-CPGGVCKSLMS-YEI-DKDKCKGCSKCARMCPAGA
IT-------GEI--KKPYTIDQSKCIKCGACMDGCAF-KAIQ----LV------------
------------------------------------------------------------
------------------------------------------------------------
------------------------------------------------------------
------------------------------------------------------------
------------------------------------------------------------
------------------------------------------------------------
------------------------------------------------------------
----------
>gi|348594901|dbj|BAK98861.1| putative uptake hydrogenase subunit HupB [Oscillibacter valericigenes Sjm18-20]
------------------------------------------------------------
------------------------------------------------------------
------------------------------------------------------------
------------------------------------------------------------
------------------------------------------------------------
------------------------------------------------------------
------------------------------------------------------------
------------------------------------------------------------
------------------------------------------------------------
------------------------------------------------------------
----M-TL-------------LKREDFH----------------TFRTAAKQAL-----E
-------------QSSRV-----------------------------TSVLVCGGTGCIA
GGSLKICENIKAECEKRGLS--IYVGLKHHTDEEKSLHLKMSGCHGFCEMGPLI-HIEP-
---LGIMYIHVKPEDCSEIIEKTVLRGEI-------------------------------
---------IDRLVY--HLDG--KSYPRQ-------------------------------
-------EEIP--FYK--KQHRVVLENCGKSD---------AEDIEEYIAK-DGYAAFEK
TLF----EMDSEGICKTISDSGLRGRGGGGFATGRKWESARR-QNA---PKKYVVCNGDE
GDPGAFMDRSVMEGNPH--SVLEGMMIAGRAIGSDEGYIYVRAEYPLAVSRLKTAITKAE
ELGLLGDHILGT-DFSFRIHVSRGAGAFVCGEGSALTASIEGKRGMPRVKPP---RTVEH
GLWENPTVLNNVETFANVPLILRRGVEWY---RSIGT-PR----------SPGTKVFALT
GNVVNTGLIEVPMG-TTLEKVIFDIGGGIQN-G-K------KFKAVQIGGPSGGCCCAT-
-AE----HLHLPLDFDSLKEVGAMIGSGGMVVMDEDACMVEVARFFMRFTQNESCGKCVP
CREGTK-RMLEILDRI----LD-NQGTLEDLDL------LEELSDTI-TNTALCGLGKSA
CKPVQSTLRFFREEYLA-HVVDKH-CPHCNGAKKHP-V-I-DPEICKGCGKCKRACPMEA
IT-------GTA--KQPHVIDGEKCINCGACIKGCPF-KAIR----EA------------
------------------------------------------------------------
------------------------------------------------------------
------------------------------------------------------------
------------------------------------------------------------
------------------------------------------------------------
------------------------------------------------------------
------------------------------------------------------------
----------
>gi|295112090|emb|CBL28840.1| NADH:ubiquinone oxidoreductase, NADH-binding (51 kD) subunit [Fretibacterium fastidiosum]
------------------------------------------------------------
------------------------------------------------------------
------------------------------------------------------------
------------------------------------------------------------
------------------------------------------------------------
------------------------------------------------------------
------------------------------------------------------------
------------------------------------------------------------
------------------------------------------------------------
------------------------------------------------------------
----MTRI-------------ASVRELK----------------ERQAAAERGL-----A
-------------LQDK-------------------------------KVVVCCGTGCVA
GGSLKIYDRLRELCEGAGLS--VSVELGLE-PGHRDLGMKKSGCIGFCEMGPLL-HIQP-
---LDVLYTRVSLEDCQEIFERSLKGNEV-------------------------------
---------VERLLY--RAEG--GTCRTE-------------------------------
-------DEIP--FYR--LQTHNVLEFCGKID---------AVDLNEYIAR-GGYAALGK
ALH----DMTPEAVCDEIDRSGLRGRGGAGFPTGKKWKSVLR-QKA---PKHYVVCNGDE
GDPGAFMDCSIMEGAPY--RMIEGMTIAAYAARSDEGYIYVRAEYPLAVKRLRTAIERAT
EAGLLGDGILGT-DFSFKLHINQGAGAFVCGEGSALTSSIEGNRGMPRVKPP---RTVEQ
GLFGKPTVLNNVETYANVPKIVQEGADWF---RGIGT-EG----------SPGTKAFALT
GNVVNTGLIEVPMG-TTLRKIIFDIGGGIRN-G-K------KFKAVQIGGPSGG--CLC-
-LD---EHLDLPLDFDSLQRIGAMIGSGGLVVMDEDTCMVEVARFFMNFTQRESCGKCVP
CREGTK-RMLEIVERI----VG-GQGRPEDLDL------LEELADTV-KNTALCGLGKTA
ANPVTSTLRYFRDEYEA-HVSEKR-CPAKVCQKMKR-FEI-DAAQCRGCTKCARSCPVGA
IS-------GVV--KAPHLIDDGKCIRCGACMENCPF-GAIR----EA------------
------------------------------------------------------------
------------------------------------------------------------
------------------------------------------------------------
------------------------------------------------------------
------------------------------------------------------------
------------------------------------------------------------
------------------------------------------------------------
---W------
>gnl|REF_jgi|Toce_0536|ref|YP_003824933.1||gi|302389112 NADH dehydrogenase (quinone) [Thermosediminibacter oceani DSM 16646]
------------------------------------------------------------
------------------------------------------------------------
------------------------------------------------------------
------------------------------------------------------------
------------------------------------------------------------
------------------------------------------------------------
------------------------------------------------------------
------------------------------------------------------------
------------------------------------------------------------
------------------------------------------------------------
----M--I-------------KSVEELN----------------KLKDECSKAL-----A
-------------GEKM-------------------------------KILVCAGTGCIS
GGSLKVYEAIKKLLEEKNLY--VDIDLYTE--DKEGVNVSPSGCHGFCQMGPIV-RVEP-
---QGYFYVKVKEEDAQEIVEKTVEKGEP-------------------------------
---------VERLLYKSHEDG--QAFMTE-------------------------------
-------DSIP--FYG--KQSRIVLEHCGKIN---------PENIKEYIAA-GGYQALAK
AL-----QMTPEEICQVMLKAKLRGRGGAGFPAGIKWDSVRK-QKS---DVKYVICNGDE
GDPGAFMDRSIMEGDPH--RVIEGMIIAGYASGATQGYIYVRAEYPLAVRRLKKAIEQAR
EFGLLGKNILGS-GFDFDIKINMGAGAFVCGEGSALIASIEGQRGMPKTRPP---RTVEK
GLFGKPTVLNNVETYANVPMIILNGADWY---LSIGT-ET----------SPGTKAFALT
GNIVNTGLIEVPMG-TTLREVIYEIGGGIPN-G-K------ELKAVQIGGPSGG--CLT-
-KE----HLDLPLDFDTLGTVGAMIGSGGMVVMDEDTCMVEVARFFMSFTQRESCGKCVP
CREGTK-RMLKLLEKI----TS-GKGTEKDLEL------LEELAVTV-KDGSLCGLGQTA
PNPVLTTLKYFRDEYLA-HVREKR-CPAGVCQALKR-YAI-DATVCKGCSKCSRVCPVGA
IS-------GEI--KKPFTINPDKCIKCGACVEACPF-KAVK----EG------------
------------------------------------------------------------
------------------------------------------------------------
------------------------------------------------------------
------------------------------------------------------------
------------------------------------------------------------
------------------------------------------------------------
------------------------------------------------------------
---K------
>ref|YP_004461912.1||gi|332800413 NADH dehydrogenase (quinone) [Tepidanaerobacter acetatoxydans Re1]
------------------------------------------------------------
------------------------------------------------------------
------------------------------------------------------------
------------------------------------------------------------
------------------------------------------------------------
------------------------------------------------------------
------------------------------------------------------------
------------------------------------------------------------
------------------------------------------------------------
------------------------------------------------------------
----M--I-------------RTVDELQ----------------GKYDELSKMV-----Q
-------------GYHM-------------------------------RILVCGGTGCIA
NGSLDVYEKFKEILHKKGLY--TDLKLIQE--GKEGVGISSSGCHGFCEMGPLV-RIEP-
---EGYLYVKVKAEDVEEIVESTVLRKQP-------------------------------
---------VKRLLFKDSAEK--KEFLKE-------------------------------
-------EEIP--FYR--RQTRLVLKNCGKID---------AEDIRDYIVC-GGYKALAK
VLM----KMTPEEVCDEILKSGLRGRGGAGFPTGKKWKQVLM-QDA---DIKYVVCNGDE
GDPGAFMDRSVMEGDPH--QMLEGMIIAGYASGAREGYIYVRGEYPLAVKRLQVAIQQAH
EWGFLGKNILGS-NFDFDIHINKGAGAFVCGEGSALTQSIEGFRGMPRPRPP---RTVEK
GLFGKPTVLNNVETFANVPLIISNGADWY---LSIGT-PG----------SPGTKIFALT
GNINNTGLIEVPMG-ITLRQIIFDIGAGIRN-G-K------KFKAVQIGGPSGG--CLT-
-EE----HLDISMDFDSLEAAGAMVGSGGLVVLDEDSCMVEVARFFMDFTQRESCGKCVP
CREGTK-RMLEILEKI----VS-GNANIKDLQL------LEELAEVV-KIGSLCGLGKTA
PNPVLTTMKYFKDEYMA-HVVEKR-CPSKVCKGLGQ-LAI-DPDKCRGCGKCRKICPASA
IE-------GKT--REPHKIDITRCLRCLACIDACPF-DAIR----EE------------
------------------------------------------------------------
------------------------------------------------------------
------------------------------------------------------------
------------------------------------------------------------
------------------------------------------------------------
------------------------------------------------------------
------------------------------------------------------------
----------
>gnl|REF_jgi|Despr_1600|ref|YP_004195043.1||gi|320353704 NAD(P)-dependent iron-only hydrogenase diaphorase component flavoprotein [Desulfobulbus propionicus DSM 2032]
------------------------------------------------------------
------------------------------------------------------------
------------------------------------------------------------
------------------------------------------------------------
------------------------------------------------------------
------------------------------------------------------------
------------------------------------------------------------
------------------------------------------------------------
------------------------------------------------------------
------------------------------------------------------------
----M--N-------------TMQQTVN----------------NADPLMGAQ-------
----------------R-------------------------------RVVICAGTGCVA
NGAMKVHAAFQQRMAEKNLPFVLELREEND--NSGKTAFTRSGCQGFCQMGPLV-TVLP-
---ENILYTQVKPADIDEIIETSLIGGGV-------------------------------
---------VERLLYSEPGNG--HACKGT-------------------------------
-------DDIP--FYT--RQQRFVLGDCGTID---------PESIDEYLRN-GGYEAAKK
AFL----QMSPEAICTEISESGLRGRGGGGFPTGRKWEAARR-QAG---DKKYVICNADE
GDPGAFMNRSVMEGNPH--SVIEGLMIAARAIGADETLVYVRAEYPLAVERMRRAVKDAT
ARGILGENVFGS-GLNISCEIMEGAGAFVCGEETAMIASIEGQRGMPRPKPP---FPAQS
GLWGKPTIINNVETLAHAVRIVREGAIRF---RQLGT-PG----------SPGTKTFALT
GHVANTGLIEVPFG-TTLREIVHNIGGGVTK-S-DGSIDPTGFKAVQIGGPSGG--CLT-
-QE----HLDLPMDFDSLRTVGAMVGSGGLVAMNQDTCMVSVARFFMEFTQRESCGKCVL
CREGTR-QMLALMDDI----IE-GRADETTLPL------LRELAVAV-QKGSLCGLGKTA
PNPVLSTLRHFPEEYEA-HVRDKV-CPAGQCKALLK-PWI-NAEKCKGCGKCAKKCPVEA
IS-------GEL--KQPHVIDQDKCIKCGACLQSCKF-GAVEGLQGGQ------------
------------------------------------------------------------
------------------------------------------------------------
------------------------------------------------------------
------------------------------------------------------------
------------------------------------------------------------
------------------------------------------------------------
------------------------------------------------------------
---A------
>ref|YP_901163.1||gi|118579913 NADH dehydrogenase (quinone) [Pelobacter propionicus DSM 2379]
------------------------------------------------------------
------------------------------------------------------------
------------------------------------------------------------
------------------------------------------------------------
------------------------------------------------------------
------------------------------------------------------------
------------------------------------------------------------
------------------------------------------------------------
------------------------------------------------------------
------------------------------------------------------------
--------------------------MS----------------HVKSSVQTGS------
---------------KR-------------------------------RIIICAGTGCVS
SGALKVHGALLKKLSERNMDIDVKLAPESQ--NLH---LSKSGCQGFCQMGPLV-TVLP-
---DNILYCKVTTSDVDDIVEQTILKGEV-------------------------------
---------VQRLTYLDPATN--KHCTSY-------------------------------
-------DEIP--FYT--RQTRFVLKECGWID---------PESLNEYIAT-GGYGGAIK
AFL----EMTPEEICREVIASGLRGRGGGGFPTGRKWEIARM-QPA---EKKYVICNGDE
GDPGAFMNRSVMEGNPH--AVIEGLMIAARAIGSDEVYVYVRAEYPLAVKRMNMAVEDAE
AAGILGNNIFGT-GKRMKCTILPSAGAFVCGEETAMLASIEGLRGTPVPKPP---FPAQC
GLRGKPTIINNVETLAQIPRILLAGAQSF---KKMGT-PA----------SPGTKTFALT
GHVVNTGLIEVPFG-TTLREIVFSIGGGVTT-D-EGTPTDGMFKAVQVGGPSGG--CLP-
-PE----LLDMPLDFDSLLSAGAMVGSGGLVVMNQQTCMVSVARFFMEFTQRESCGKCVL
CREGTR-QLLVLLDDV----IE-GRATLQTLDI------MELLAKSI-KLGSLCGLGKTA
PNAVLSTLKYFRAEFES-HVVDKQ-CPTGQCSLLTK-P--------------------DR
VT-------A--------------------------------------------------
------------------------------------------------------------
------------------------------------------------------------
------------------------------------------------------------
------------------------------------------------------------
------------------------------------------------------------
------------------------------------------------------------
------------------------------------------------------------
----------
>ref|YP_002952161.1||gi|239905422 NAD-reducing hydrogenase subunit [Desulfovibrio magneticus RS-1]
------------------------------------------------------------
------------------------------------------------------------
------------------------------------------------------------
------------------------------------------------------------
------------------------------------------------------------
------------------------------------------------------------
------------------------------------------------------------
------------------------------------------------------------
------------------------------------------------------------
------------------------------------------------------------
----M--E-------------GPILDPQ----------------HAAAAEAASG------
---------------GR-------------------------------RVIVCAGTGCVA
NGSKKVLDALEKHMGEAGLDVVLEFRPEGH--GDG-VRVSHSGCQGFCQMGPLV-TILP-
---ENILYTKVTADDVAEIVTETLVAGKV-------------------------------
---------VERLLYVEPRTK--EKCLGP-------------------------------
-------DQIP--FYQ--RQTRTVLKECGFID---------PDDIREYVAH-GGYAAARK
AFA----DMDAKGVCDVVSQSGLRGRGGGGFPTGRKWEAARV-QTN---PKKYVICNGDE
GDPGAFMDRSLMEGNPH--CVIEGMMIAARGIGADEGYIYVRAEYPLAVKRMRKAVADAE
AAGYLGDNLFGS-GQSFRLEVMEGAGAFVCGEETALIASIEGLRGMPSPKPP---FPAQQ
GLWRKPTIINNVETLAQIPRIISEGAAAY---RALGT-ET----------SPGTKTFALT
GHVSNTGLIEVPFG-ATLREVVLNIGGGVTD-D-RGFIDEKGFKAVQIGGPSGG--CLT-
-PD----LLDLPLDFDSLRSVGAMVGSGGLVVMNQKTCMVSVARFFMEFTQRESCGKCVL
CREGTK-QLLALLDDV----IE-GRGTAETLSL------LETLGHAV-QVGSLCGLGKTA
PNPVLSTLKHFRKDYEE-HVFEKR-CSAGRCKALAM-PTI-NAARCKGCRLCVKACPAGA
IT-------GEK--KQPHVIDETLCIKCGACATACKF-GAVEGI----------------
------------------------------------------------------------
------------------------------------------------------------
------------------------------------------------------------
------------------------------------------------------------
------------------------------------------------------------
------------------------------------------------------------
------------------------------------------------------------
----------
>gnl|REF_jgi|Spirs_0354|ref|YP_003802104.1||gi|302336898 NADH dehydrogenase (quinone) [Spirochaeta smaragdinae DSM 11293]
------------------------------------------------------------
------------------------------------------------------------
------------------------------------------------------------
------------------------------------------------------------
------------------------------------------------------------
------------------------------------------------------------
------------------------------------------------------------
------------------------------------------------------------
------------------------------------------------------------
------------------------------------------------------------
----M--L-------------K--LNLE----------------AVGTAYDHTV-----S
-------------SLRM-------------------------------RIIICAGTGCLA
GGSLNIFHAFKAEAQKHGVP--LHVELKQE--DNPEFLLSKSGCQGFCQVGPLV-TIEP-
---AGILYTKVTAEDVPEIFETTILSGKT-------------------------------
---------VERLLYVNPADG--KRCSGP-------------------------------
-------SDIP--FYV--RQSRSVLASCGLID---------PENIREYIYG-GGYRAAME
AYT----AHTPEELCTIFTDSGLRGRGGGGFPSGKKWALTLR-QQA---DKKYLICNGDE
GDPGAFMDRSILEGNPH--SVVEGMMIAARAIGAEAGYVYVRAEYPLAVERIRKAIDAAR
ELGLLGEDLFGT-GACFDIKVMEGAGAFVCGEASAMVASIMGGRGMPRPKPP---RTAEK
GLWDKPTVVNNVETLATVPLVLRKGSKGY---RTVGT-SG----------SPGTKTFALT
GHVANTGLIEVPFG-TTLREIIFEIGGGVLD-E-KGNVDNDAFKAVQIGGPSGG--CLT-
-RE----HLDIPLDFDSLGGIGAMVGSGGLVVMNRSTCMVQVARFFMQFTQAESCGKCVP
CREGTR-QMLDLLDDI----IE-GRADESTIPL------LESLCRTV-ARGSLCGLGKAA
PSPVLSTLRYFRQEYES-HVVDKR-CPVGACKALSD-FVI-DESLCKGCTACAKACPVGA
IS-------GEK--KAPHTIDTERCIRCGACMATCRF-GAIR--RGGA------------
------------------------------------------------------------
------------------------------------------------------------
------------------------------------------------------------
------------------------------------------------------------
------------------------------------------------------------
------------------------------------------------------------
------------------------------------------------------------
---A------
>gi|395811129|gb|AFN73878.1| Fe-only hydrogenase, subunit beta [Melioribacter roseus P3M-2]
------------------------------------------------------------
------------------------------------------------------------
------------------------------------------------------------
------------------------------------------------------------
------------------------------------------------------------
------------------------------------------------------------
------------------------------------------------------------
------------------------------------------------------------
------------------------------------------------------------
------------------------------------------------------------
----M--R-------------KRFADLE----------------EISLSYKESG-----R
-------------LIKR-------------------------------RVTICAGTGCVA
NGSLEVYNEFLKQLESSGIEHLIKIELKKE--SSDAVLVSSSGCQGFCQMGPLV-TIEP-
---DGIMYVQVGKDDVKNVVERTLMGNEV-------------------------------
---------IEELLYTDLSSG--KKCKGT-------------------------------
-------EDIN--FYK--RQKRFVLGNCGRIN---------PEDIYEYIAS-DGYKAARR
AIL----EMTDAQICQEILRSGLRGRGGGGFPTGKKWELTRQ-SVS---DIKYVICNGDE
GDPGAFMDRSIMEGNPH--SVIEGMMIAAKAIGASKGYVYVRMEYPLAVKRLRIAVQQAR
ELGLLGLNIFDS-GFDFDIEIMEGAGAFVCGEETALMASIEGNRGMPNPKPP---FPAES
GLFGKPTLINNVETLSSVPKIILNGPDYF---SSIGT-DN----------SPGTKTFALT
GNVVNTGLIEVPFG-TTLREIIFEIGGGVVN-D-NGEIDPDAFKAVQIGGPSGG--CLV-
-EE----HLDLPLDFDSLGKVGAMVGSGGLVVMNKSTCMVQMARFFMQFTQNESCGKCVL
CREGTK-QMLALLDDI----ME-GRATYETISL------LEELAGAV-NKGSLCGLGKTA
PNPVLSTLHYFRDEYYA-HVEQKR-CPAKQCKALLT-PVI-IPELCKGCGVCLRKCPTGA
IT-------GSK--KEPHVINEELCIKCMACLEACRL-NAVT-IGG--------------
------------------------------------------------------------
------------------------------------------------------------
------------------------------------------------------------
------------------------------------------------------------
------------------------------------------------------------
------------------------------------------------------------
------------------------------------------------------------
----------
>gnl|REF_jgi|Hore_01800|ref|YP_002507937.1||gi|220931029 NADH dehydrogenase I subunit F [Halothermothrix orenii H 168]
------------------------------------------------------------
------------------------------------------------------------
------------------------------------------------------------
------------------------------------------------------------
------------------------------------------------------------
------------------------------------------------------------
------------------------------------------------------------
------------------------------------------------------------
------------------------------------------------------------
------------------------------------------------------------
----MIK---------------SKTDLE----------------EAIKKAKDKL-----Q
-------------EEGL-------------------------------RILVCAGTGCVA
GGSLEIFDELKKKVENLSLPV--KVGLLEE-KE-SNVTVKTSGCHGFCEKGPLV-KIEP-
---LGILFTKVSQDDVDEIINDTIKAGKL-------------------------------
---------VDKLIYKSP-DG--EAYSNE-------------------------------
-------KEIP--FYA--NQNRIALSNCGNID---------PEDLDDYLAH-GGYKALSK
ALL----EMSPEEVCKEVTESGLRGRGGGGFPTGKKWEFAYR-E---KADQKYVIVNGDE
GDPGAFMDRSIMEGDPH--RVIEGITIAGYATGATKGYIYVRAEYPLAVKRLRKAINDAY
DQGLLGEDILGS-GFDFDLMIKEGAGAFVCGEETALMASIEGKRGMPNPKPP---FPAQS
GLWGKPTTINNVETLANVPQIILKGADWF---TSLGT-EN----------SPGTKTFAIT
GDVANTGLIEVPMG-MTLRELVYDIGGGIKN-N-N------KFKAVQIGGPSGG--CLT-
-EE----HLDMPMDFDSLQEVGAMIGSGGLVVMDENTCMVEVARFFMEFTQNESCGKCVL
CREGTK-QMLKILERI----VE-GKGTMEDLDL------LEELALAV-KDGSLCGLGKTA
PNPVLTTLKYFRDEYEA-HVKDKK-CPAGVCEALKS-YKI-NPDLCKGCSLCARKCPVDA
IS-------GKV--KEPFVIDQDKCIKCGACYEACKF-NAVEVG----------------
------------------------------------------------------------
------------------------------------------------------------
------------------------------------------------------------
------------------------------------------------------------
------------------------------------------------------------
------------------------------------------------------------
------------------------------------------------------------
----------
>ref|YP_004545920.1||gi|334340940 NADH dehydrogenase (quinone) [Desulfotomaculum ruminis DSM 2154]
------------------------------------------------------------
------------------------------------------------------------
------------------------------------------------------------
------------------------------------------------------------
------------------------------------------------------------
------------------------------------------------------------
------------------------------------------------------------
------------------------------------------------------------
------------------------------------------------------------
------------------------------------------------------------
----MLK---------------SRKDLL----------------NLQQKAKTAL-----A
-------------DQKM-------------------------------RILVCAGTGCVA
NGSLKVYESLKKLIAEKGLLA--EIDLVKE-VSHEGIGVNISGCHGFCQMGPLV-RFEP-
---SGLLYVKVKETDCEEIVESTVAANTI-------------------------------
---------IERLLYSDPNTG--EKVKTQ-------------------------------
-------DENP--FYK--RQVRVTLKDCGRIN---------PDDINDYIAH-GGYQAIAK
ILT----GMTNEEVIKEVLDSGLRGRGGGGFPTGRKWSFAAV-Q---PGPKKYIICNGDE
GDPGAFMDRSVMEGNPH--SVLEGMMIAGFAIGADEGYIYARAEYPLAIKRIRKAIVDAE
ALGVLGKNILGT-DFNFKINVKEGAGAFVCGEETALIASIEGERGMPRPRPP---FPAVK
GLWACPTVINNVETLANLPAIILNGATWF---KGFGT-AT----------SAGTKTFALA
GQVENTGLVEVPMG-MTLREIVFDIGGGLRE-G-K------KYKSVQIGGPSGG--CLT-
-EE----KLDLPLDYDELLKVGAMIGSGGLVVMGDDTCMVETAKFFMGFVQNESCGKCVP
CREGTK-QMLAMLTKI----TE-GKGTEQDLVL------LEELAQNV-KDGSLCGLGKTA
PNPVLTTLRYFRDEYVA-HVRDKK-CPAGACQALKE-YYI-DPEKCKGCTLCSRVCPTGA
IT-------GEK--KQPHVINVELCIKCGTCAEKCKF-GSIGVR----------------
------------------------------------------------------------
------------------------------------------------------------
------------------------------------------------------------
------------------------------------------------------------
------------------------------------------------------------
------------------------------------------------------------
------------------------------------------------------------
----------
>gnl|REF_jgi|Dred_1655|ref|YP_001113008.1||gi|134299512 NADH dehydrogenase (quinone) [Desulfotomaculum reducens MI-1]
------------------------------------------------------------
------------------------------------------------------------
------------------------------------------------------------
------------------------------------------------------------
------------------------------------------------------------
------------------------------------------------------------
------------------------------------------------------------
------------------------------------------------------------
------------------------------------------------------------
------------------------------------------------------------
---MLIK---------------SHDDLK----------------QLRQKVKAAL-----D
-------------QEKM-------------------------------RILVCAGTGCVA
NGSLKVYAALKRMIEEKGLLT--SVELVEE-VSHEGIAVNISGCHGFCQMGPLV-RFEP-
---SGLLYCKVKEEDAEEIVNTTVLNNGI-------------------------------
---------VERLLYEDPNTG--EKIKTQ-------------------------------
-------DENP--FYK--RQERVTLRYCGRID---------PDDIYDYIAH-RGYRAISK
ILQ----EMNPEEVIKEVNDSGLRGRGGGGFPTGRKWSFAAS-Q---PGPKKYIICNGDE
GDPGAFMDRSVMEGNPH--SVLEGMMIAGYAIGANEGYIYARAEYPLAIKRMRKAIADAE
AHGLLGNNILGS-DFNFKINIKEGAGAFVCGEETALIASIEGERGMPRPRPP---FPAVK
GLWGCPTIINNVETLANLRYIINNGAGEF---KKYGT-AG----------SSGTKTFALA
GQVQNTGLVEVPMG-VTLREVVFDIGGGLRD-G-K------KYKSVQIGGPSGG--CLT-
-ED----KLDLPLDYDELMKVGAMIGSGGLVVMGDDTCMVETAKFFMGFVQNESCGKCVP
CREGTK-QLLALLTKI----TE-GKGTEADLDL------LEELAQNV-KDGSLCGLGKTA
PNPVLTTLRYFRDEYIA-HVRDKK-CPAGACQALKE-YYI-NPEKCKGCTVCSRVCPAGA
IT-------GEK--KQPHVINVDLCLKCGACMEKCKF-GSIEIR----------------
------------------------------------------------------------
------------------------------------------------------------
------------------------------------------------------------
------------------------------------------------------------
------------------------------------------------------------
------------------------------------------------------------
------------------------------------------------------------
----------
>gi|333748984|gb|AEF94091.1| NADH dehydrogenase (quinone) [Desulfotomaculum nigrificans CO-1-SRB]
------------------------------------------------------------
------------------------------------------------------------
------------------------------------------------------------
------------------------------------------------------------
------------------------------------------------------------
------------------------------------------------------------
------------------------------------------------------------
------------------------------------------------------------
------------------------------------------------------------
------------------------------------------------------------
---MLIK---------------SYEDLE----------------NIRQKARVAL-----E
-------------QYDM-------------------------------RILVCAGTGCVA
NGSLKIYEKLKKMISEKGLLA--EIELVKE-VSHEGIGVNISGCHGFCQMGPLV-RFEP-
---SGLLYVKVKEEDVEEIVNTTVIGNGV-------------------------------
---------VERLLYVNPKTG--EKITTQ-------------------------------
-------DENP--FYK--RQVRVTLRYCGRIN---------PEDIYDYIAH-RGYRAIAK
VLN----NMTPQDVINEVTESGLRGRGGGGFPTGRKWSFAAA-S---PGTKKYIICNGDE
GDPGAFMDRSVMEGNPH--SVIEGMMIAGYAIGADEGYIYARAEYPLAIQRMRKAITDAE
AIGLLGNNILGS-NFNFKIHIKEGAGAFVCGEETALIASIEGQRGMPRPRPP---FPAVK
GLWGCPTVINNVETLANLRYIINNGAALF---KSYGT-NH----------SAGTKTFALA
GQIQNTGLVEVPMG-ITLREIVFDIGGGLRE-G-K------KYKAVQIGGPSGG--CLT-
-EE----KLDLPLDYDELIKAGAMIGSGGLVVMGDDTCMVETAKFFMSFVQNESCGKCVP
CREGTK-QMLALLTKI----TE-GKGTEEDLVV------LEELAHSV-KDGSLCGLGKTA
PNPVLTTLRYFRDEYIA-HVRDKK-CPAGACQALKE-YYI-DPEKCKGCTLCSRVCPAGA
IT-------GEK--KQPHEINVELCLKCGTCAEKCKF-GAISTR----------------
------------------------------------------------------------
------------------------------------------------------------
------------------------------------------------------------
------------------------------------------------------------
------------------------------------------------------------
------------------------------------------------------------
------------------------------------------------------------
----------
>ref|YP_004518296.1||gi|333980351 NADH dehydrogenase (quinone) [Desulfotomaculum kuznetsovii DSM 6115]
------------------------------------------------------------
------------------------------------------------------------
------------------------------------------------------------
------------------------------------------------------------
------------------------------------------------------------
------------------------------------------------------------
------------------------------------------------------------
------------------------------------------------------------
------------------------------------------------------------
------------------------------------------------------------
----MLK---------------SRQDLQ----------------ALTERARGAL-----E
-------------KEKL-------------------------------RILICAGTGCVA
NGSLGVYEAFREELVKRGLPY--KLELVQE-EENAGTALNISGCHGFCQMGPLV-RFEP-
---EGVLYLKVKKEDVPEIVEEHIVHKRP-------------------------------
---------VERLLYHHPVTG--QVVARE-------------------------------
-------EDIP--FYQ--NQVRVALELCGLVN---------PEDINDYLAH-GGYQALEK
ALF----EMTPEDVIKEVMDSGLRGRGGAGFPTGRKWAFARS-A---AGDKKYVICNGDE
GDPGAFMDRSVMEGAPH--RVLEGMMIAGYAIGADEGYIYVRAEYPLAVKRLKKAVADAE
ALGFLGDNILGS-GFAFRIHIKEGAGAFVCGEETALIASIEGQRGMPRPRPP---FPAQS
GLWGCPTIINNVETLANVAPIISRGAGWF---KQYGT-PK----------SPGTKTFALA
GQVAHTGLVEVPMG-ITLREVVFSIGGGLRE-G-K------KFKAVQIGGPSGG--CLT-
-EE----HLDLPLDFDSLQQAGAMIGSGGMVVIGQDSCMVEVAKFFMTFVQNESCGKCVP
CREGTR-RMLELLTKI----TR-GKATEDDLHL------LEELALVV-KDGALCGLGKTA
PNPVLTTLRYFRDEYEA-HVREKK-CPAGVCKALLS-YFI-DQEKCRGCGLCARNCPVEA
IS-------GEK--KQPHTIDLVKCIKCGTCMEKCKF-GAVYTA----------------
------------------------------------------------------------
------------------------------------------------------------
------------------------------------------------------------
------------------------------------------------------------
------------------------------------------------------------
------------------------------------------------------------
------------------------------------------------------------
----------
>gi|488456657|gb|AGL02551.1| NADH:ubiquinone oxidoreductase, NADH-binding (51 kD) subunit [Desulfallas gibsoniae DSM 7213]
------------------------------------------------------------
------------------------------------------------------------
------------------------------------------------------------
------------------------------------------------------------
------------------------------------------------------------
------------------------------------------------------------
------------------------------------------------------------
------------------------------------------------------------
------------------------------------------------------------
------------------------------------------------------------
----MLK---------------SMDDFL----------------NLYKQSQEAL-----G
-------------REKM-------------------------------RILICAGTGCVA
NGSLDVYDEFLSRVKEQNLPV--KVHLMEE-VDDEPHALNISGCHGFCEMGPLV-RIEP-
---GGVFYHHVKKDDVKEIVDKHILNNQL-------------------------------
---------VERLLYTHPVTG--QTVATQ-------------------------------
-------DEIP--FYQ--KQTRVALEHCGRIN---------PDDLNDYIAH-GGYQAITR
ALF----NMTPEKVVEEVLDSGLRGRGGGGFPTGKKWQFAAS-T---QGAKKYIICNGDE
GDPGAFMDRSVMEGDPH--RVLEGMMIAGFAIGADEGYVYVRAEYPLAVKRLKRAVAEAA
RTGLLGDNILNS-GFSFKVNIKEGAGAFVCGEETALIASIEGERGMPRPRPP---FPANK
GLWNCPTIINNVETLANLPSIILKGGKWF---KGFGT-EG----------SPGTKTFALA
GQVAHTGLVEIPMG-ISLREIVFDIGGGLRE-N-K------KFKAVQIGGPSGG--CLT-
-EN----HLDLSLDYDELRKAGAMIGSGGLVVMGEDTCMVEVAKFFMGFVQNESCGKCVP
CREGTK-RMLEILTAI----TE-GRAGEEDLLL------LEELALAV-QDGSLCGLGKTA
PNPVLTTLKYFKDEYIA-HIRDKK-CPAGVCKALLD-YHI-DQDKCKGCGLCAKVCPAEA
IT-------GNK--KEPHVIDVAKCLKCGTCMEKCKF-DAIYTA----------------
------------------------------------------------------------
------------------------------------------------------------
------------------------------------------------------------
------------------------------------------------------------
------------------------------------------------------------
------------------------------------------------------------
------------------------------------------------------------
----------
>gi|383109372|gb|AFG34975.1| NADH:ubiquinone oxidoreductase, NADH-binding (51 kD) subunit [Fervidobacterium pennivorans DSM 9078]
------------------------------------------------------------
------------------------------------------------------------
------------------------------------------------------------
------------------------------------------------------------
------------------------------------------------------------
------------------------------------------------------------
------------------------------------------------------------
------------------------------------------------------------
------------------------------------------------------------
------------------------------------------------------------
---MSTVV-------------VNEPILK-------S---PQELLDYIEKLKEKR---ERK
-------------LQKP-------------------------------SVYVCVGTGCTA
SGSRKVYARFVEVIKEKGL----DIKI-EK-LDENDEPVKKTGCCGLCSLGPLV-KIMP-
---YGITYSHVKVDDVEEIVERTLIKGEA-------------------------------
---------IERLLLTDPITD--KKVERL-------------------------------
-------EDAT--FFK--NQTFYIMEAVGTSE---------CESIEDYMAR-GGYSSLAK
VLS----GMDRLEIINMVKASGLRGRGGGGFPTGLKWEAAYK-S---QGDIKYVVCNADE
GDPGAFMNRTLLERDPH--SVLEGMIIAAYAIGARKGYAYIRAEYPIAVEMFNKAIEDAK
RYGLLGENILGT-DFSFELYVKEGAGAFVCGEETALLASIEGKRGVPRPRPP---YPAQA
GLWGKPTLINNVETYANVPKIIRDGVENY---RKRGV-EN----------SPGTKMFSVT
GPLKLTGIIEIQFG-TTIRYILENICGGTSN-G-R------KIKAIQIGGPSGA--CLP-
-EE----LFDLPLDYDSLKSVGAMVGSGGIVAITDDRCMVEVARFFLDFTKRESCGKCVP
CREGTM-QAYNILEKF----TQ-GKATYEDLEN------LEYLSEII-KTASLCGLGKTA
PNPIISTLKYFRSEYIE-HI-EGR-CPSGMCTAFKK-YVI-IPEKCKSCSLCARSCPNGA
IT-------GERG--KPYVIDQEKCIKCGLCVTKCKF-GAIELVG---------------
------------------------------------------------------------
------------------------------------------------------------
------------------------------------------------------------
------------------------------------------------------------
------------------------------------------------------------
------------------------------------------------------------
------------------------------------------------------------
----------
>gnl|REF_jgi|Fnod_0226|ref|YP_001409750.1||gi|154248925 NADH dehydrogenase (quinone) [Fervidobacterium nodosum Rt17-B1]
------------------------------------------------------------
------------------------------------------------------------
------------------------------------------------------------
------------------------------------------------------------
------------------------------------------------------------
------------------------------------------------------------
------------------------------------------------------------
------------------------------------------------------------
------------------------------------------------------------
------------------------------------------------------------
---MAVAV---------------ERKFK-------N---PADLLRYIEELKIKR---EKK
-------------LQKT-------------------------------SIYVCVGTGCTA
SGSRKVYAKFVEVINQKGL----DVNI-EK-IDDDDTPVKKTGCCGLCSLGPLV-KIMP-
---YGITYSHVSVNDVEEIVERTLMKGEA-------------------------------
---------IERLLLTDPITD--KKVERL-------------------------------
-------EDAT--FFK--NQTFYIMEAIGTSE---------CESIEDYMAR-GGYTSLAK
VLS----GMDRKEIIEQIKAAGLRGRGGGGFPTGLKWEAAYN-S---KGDIKYVVCNADE
GDPGAFMNRTLLERDPH--SVLEGMIIAAYTIGAQKGYAYIRAEYPIAVEMFNKAIEDAK
EYGLLGENILGT-DFSFELYVKEGAGAFVCGEETALLASIEGKRGVPRPRPP---FPAQS
GLWGKPTLINNVESYANVPKIIRDGVENY---RKRGV-EK----------SPGTKMFSVT
GPLKLTGIIEIQFG-TTLRYILDNICGGTSN-G-Q------KIKAIQIGGPSGA--CLP-
-EE----LFDLPLDYDTLKSVGAMVGSGGIVAITEDRCMVEVARFFLDFTKRESCGKCVP
CREGTT-QAYNILEKF----TQ-GKATYEDLET------LEQLSEII-KTASLCGLGKTA
PNPIISTLKYFKNEYIE-HI-EGK-CPSGMCTAFKK-YII-IPEKCKSCSLCARSCPNNA
IS-------GERG--KPYVIDQDKCIKCGLCVTKCKF-GAIELVG---------------
------------------------------------------------------------
------------------------------------------------------------
------------------------------------------------------------
------------------------------------------------------------
------------------------------------------------------------
------------------------------------------------------------
------------------------------------------------------------
----------
>gi|335364259|gb|AEH50204.1| NADH dehydrogenase (quinone) [Pseudothermotoga thermarum DSM 5069]
------------------------------------------------------------
------------------------------------------------------------
------------------------------------------------------------
------------------------------------------------------------
------------------------------------------------------------
------------------------------------------------------------
------------------------------------------------------------
------------------------------------------------------------
------------------------------------------------------------
------------------------------------------------------------
-----------------------MKMFK-------S---PAELLARIEELKRIR---EEK
-------------LQRP-------------------------------SVYVCVGTGCTA
NGSRKVYEKFLQVIGEKNL----NVKV-VK---DEHEDVRKTGCCGLCSLGPLV-KIMP-
---EGYVYSRVKVEDVEEIVEKTLVNKEI-------------------------------
---------VERLLITDPITG--KKVQRL-------------------------------
-------EDAT--FFK--NQTFYIMEAIGTSE---------CESIEDYMAR-GGYSSLAK
VLS----SMSRENVIDTIKKSGLRGRGGGGFPTGLKWEYVYN-A---KGEKKFIVCNADE
GDPGAFMNRTLLERDPH--LVLEGMIIAAYAVGAQKGYAYIRAEYPIAVQMFNKAIEDAR
RLGLLGENILGT-GFSFDLEVKEGAGAFVCGEETALLASVEGKRGVPRPRPP---YPAIS
GLRGYPTLINNVETYGNVPRIIRDGVEKY---RRNGV-EN----------SPGTKMFSVT
GPLKLTGIIEVPFG-TTLRHIVHNICGGTSN-G-L------RLKAVQIGGPSGA--CLP-
-EE----FFDLPLDYDTLKSVDAMVGSGGIVAITEDRCMVEVARFFLDFTRRESCGKCVP
CREGTM-QAYQILEKF----TQ-GKAGYKDLEN------LSVLARVI-KTASLCGLGKTA
PNPILSTLKYFKDEYIA-HI-EGK-CPSGMCVAFRK-YVI-KPELCKSCGLCARSCPQGA
IS-------GERG--KPYVIDQEKCIKCGVCVTKCKF-KAIELVS---------------
------------------------------------------------------------
------------------------------------------------------------
------------------------------------------------------------
------------------------------------------------------------
------------------------------------------------------------
------------------------------------------------------------
------------------------------------------------------------
----------
>gnl|REF_mbdal|THA_786|ref|YP_002334589.1||gi|217076873 Fe-hydrogenase subunit beta [Thermosipho africanus TCF52B]
------------------------------------------------------------
------------------------------------------------------------
------------------------------------------------------------
------------------------------------------------------------
------------------------------------------------------------
------------------------------------------------------------
------------------------------------------------------------
------------------------------------------------------------
------------------------------------------------------------
------------------------------------------------------------
-------------------------MFK-------T---IQEALSYIEKQQELR---EQR
-------------LKDK-------------------------------SIYVCVGTGCTA
NGSRKVYKKFVEVIRKKGL----DVKV-ET-IDDESDVVRKTGCCGLCSLGPLV-KIMP-
---EGITYSHVRLDDVEEIVEKTIERGEL-------------------------------
---------IERLLLTDSVTG--KKITKL-------------------------------
-------EDAT--FFK--NQTFYIMEGIGTSE---------CKKIEDYMGR-GGYKSLLK
VLS----SMKPEEVIETVKASGLRGRGGGGFPTGLKWEFTYK-A---KGEKKFVVCNADE
GDPGAFMNRTLLERDPH--SVLEGMIIAAYTVGAQKGYAYIRAEYPIAVEMFNKAINDAK
KMGLLGENILGT-GFSFDLEVKEGAGAFVCGEETALLASIEGKRGVPRPRPP---FPAQK
GLWGYPTLINNVETYANIAKIIRDGVENY---RKRGV-EK----------SPGTKMFSVT
GPLKLTGIIEIEFG-TTIRYVLENICGGTVE-G-K------KLKAIQIGGPSGA--CLP-
-EK----YFDLPLDYDTLKSVDAMVGSGGIVAITEDSCMVEVARFFLDFTKRESCGKCVP
CREGTM-QSYTILEKF----TQ-GKATHEDLEN------LESLAKIV-KTASLCGLGKTA
PNPILSTLKHFRDEYME-HI-NGK-CPSGTCTALRK-YVI-NPELCKSCSLCARACPQGA
IS-------GERG--KPYVIDQEKCVKCGICFEKCKF-NAIELV----------------
------------------------------------------------------------
------------------------------------------------------------
------------------------------------------------------------
------------------------------------------------------------
------------------------------------------------------------
------------------------------------------------------------
------------------------------------------------------------
----------
>gnl|REF_jgi|Tmel_0491|ref|YP_001305743.1||gi|150020389 NADH dehydrogenase (quinone) [Thermosipho melanesiensis BI429]
------------------------------------------------------------
------------------------------------------------------------
------------------------------------------------------------
------------------------------------------------------------
------------------------------------------------------------
------------------------------------------------------------
------------------------------------------------------------
------------------------------------------------------------
------------------------------------------------------------
------------------------------------------------------------
-------------------------MFK-------T---INEALEYIEKQQRLR---EER
-------------LKEK-------------------------------KIYVCVGTGCTA
NGSRKVYKKFVEVITNKGL----DVKV-EA--EDEHPTVKKTGCCGLCSLGPLV-KITP-
---EGITYHHVTVDDVEEIVEKTVEKGEI-------------------------------
---------IDRLLLTDSVTG--KKIKRL-------------------------------
-------EDAT--FFK--NQKFYIMEGIGTSE---------CEKIEDYMGR-GGYKSLLK
VLS----SMKREEVIETIKASGLRGRGGGGFPTGLKWEFAYK-A---KGDKKFVVCNADE
GDPGAFMNRTLLERDPH--SILEGMIIAAYTVGAQKGYAYIRAEYPIAVEMFNKAINDAK
ALGLLGENILGT-GFSFDLEVKEGAGAFVCGEETALLASIEGKRGVPRPRPP---FPAQK
GLWGYPTLINNVETYANVPKIIRDGVKKY---RENGV-EK----------SPGTKMFSVT
GPLKLTGIIEIPFG-TTIRYVLENICGGTTD-G-K------KIKAIQIGGPSGA--CLP-
-EK----YFDLPLDYDTLKSIDAMVGSGGIVAITEDSCMVEVARFFLDFTKRESCGKCVP
CREGTM-QAYNILEKF----TQ-GKATEEDLEN------LEYLAKII-KTASLCGLGKTA
PNPILSTLKHFREEYIE-HI-NGK-CPSGTCTALKK-YVI-NPELCKSCSLCARACPQNA
IS-------GERG--KPYVIDQEKCIKCGICFEKCKF-NAIELV----------------
------------------------------------------------------------
------------------------------------------------------------
------------------------------------------------------------
------------------------------------------------------------
------------------------------------------------------------
------------------------------------------------------------
------------------------------------------------------------
----------
>gnl|REF_tigr|DICTH_0411|ref|YP_002250293.1||gi|206900598 Fe-hydrogenase beta subunit [Dictyoglomus thermophilum H-6-12]
------------------------------------------------------------
------------------------------------------------------------
------------------------------------------------------------
------------------------------------------------------------
------------------------------------------------------------
------------------------------------------------------------
------------------------------------------------------------
------------------------------------------------------------
------------------------------------------------------------
------------------------------------------------------------
-------------------------MLR-------T---IDEAIQYIEEKKIER---KKK
-------------LEDL-------------------------------NVYVCVGTGCAA
KGSLKVYEALKKIFKENNV----NVNL-QK-LDDNEERVRKTGCCGRCSSGPWV-IVMP-
---YGYFYSEVKPEDVKEIYEETILKGKP-------------------------------
---------VERLLFTDPATG--ERVERL-------------------------------
-------EDAK--FYK--AQSFYIMEDIGKCE---------CDSIDDYMGR-GGYLSFIK
VLK----EGNPDWVVKTIKDSGLRGRGGAGFPTGVKWEITKN-S---KGDRKFVVCNGDE
GDPGAFMNRTLLERDPH--AVLEGMLIAAYTIGAQKGYAYIRAEYPVAVEMFRKAIEDAK
RLGLVGENILGT-GFSFDIEIKEGAGAFVCGEETALLASIEGKRGVPRPRPP---YPAQV
GLWGYPTLINNVETYANVPKIIRDGAENY---RKRGV-PN----------SPGTKMFSVT
GPVRLTGIIEVEFG-TTLRQIVYDICGGLTD-D-N------EFKAVQIGGPSGA--CLS-
-EA----FLDLPLDYDSLKSAGAMVGSGGIVVLSKKACMVEVARFFLDFTKRESCGKCIP
CREGLM-QSYRILERF----TQ-GKGTYEDLEN------LEFLAGLI-KTASACGLGQTA
PNPILSTLRLFRDEYIA-HI-EGI-CPSGMCTAFKK-YVI-NPELCKGCGLCARSCPQSA
IS-------GERG--KPYVIDQEKCAKCGICVEKCKF-KAIEIR----------------
------------------------------------------------------------
------------------------------------------------------------
------------------------------------------------------------
------------------------------------------------------------
------------------------------------------------------------
------------------------------------------------------------
------------------------------------------------------------
----------
>gi|217966957|ref|YP_002352463.1| NADH dehydrogenase [Dictyoglomus turgidum DSM 6724]
------------------------------------------------------------
------------------------------------------------------------
------------------------------------------------------------
------------------------------------------------------------
------------------------------------------------------------
------------------------------------------------------------
------------------------------------------------------------
------------------------------------------------------------
------------------------------------------------------------
------------------------------------------------------------
-------------------------MLR-------S---MDEAIRYIEEKKIER---KKK
-------------LEDL-------------------------------NIYVCVGTGCAA
KGSIKVYEELRRIFKENNV----KANL-QK-LEEKEERVRKTGCCGRCSSGPWV-IVMP-
---YGYFYSEVKPEDVKEIYEETILKGRP-------------------------------
---------VERLLFTDPATG--ERVERL-------------------------------
-------EDAK--FYK--VQSFYIMEDIGKCE---------CDSIDDYMGR-GGYLSFIK
VLK----EGNPDNVIKTIKDSGLRGRGGAGFPTGVKWEITKN-S---RGDKKFVVCNGDE
GDPGAFMNRTLLERDPH--AVLEGMLIAAYTIGAQKGYAYIRAEYPVAVEMFRKAIEDAK
RLGLIGENILGT-GFSFDIEIKEGAGAFVCGEETALLASIEGKRGVPRPRPP---YPAQA
GLWGYPTLINNVETYANVPKIIRDGAENY---RKRGV-PN----------SPGTKMFSVT
GPVKLTGIIEVEFG-TTLRQIVYEICGGLTG-D-N------EFKAVQIGGPSGA--CLS-
-EA----FLDLPLDYDSLKSAGAMVGSGGIVVLSKKACMVEVARFFLDFTKRESCGKCIP
CREGLM-QAYRILERF----TQ-GKGTYEDLEN------LEFLAGLI-KTASACGLGQTA
PNPILSTLRLFRDEYIA-HI-EGI-CPSGMCTAFKR-YVI-NPELCKGCGLCARFCPQNA
IS-------GERG--KPYVIDQEKCAKCGVCVEKCKF-KAIEIR----------------
------------------------------------------------------------
------------------------------------------------------------
------------------------------------------------------------
------------------------------------------------------------
------------------------------------------------------------
------------------------------------------------------------
------------------------------------------------------------
----------
>gi|655460247|ref|WP_028843228.1| 4Fe-4S dicluster domain-containing protein [Pseudothermotoga elfii]
------------------------------------------------------------
------------------------------------------------------------
------------------------------------------------------------
------------------------------------------------------------
------------------------------------------------------------
------------------------------------------------------------
------------------------------------------------------------
------------------------------------------------------------
------------------------------------------------------------
------------------------------------------------------------
-------------------------MLN-------S---ISEALQFIELQKEKR---KEK
-------------LSKL-------------------------------SIYVCVGTGCTA
KGALKVYEEFQRVLLREGLLN--SVKL-AK-IEDSENPLKKTGCCGRCSNGPLV-NILP-
---HGYFYSHVTVNDVEKIVEKTIKRGEP-------------------------------
---------LEELLLIDPVTN--DRVRSL-------------------------------
-------EDST--LYK--NQNFYIMEDIGKCE---------CDSIEDYMAR-GGYSSLIK
VLS----QMQADEIIEMIKNAGLRGRGGGGFPTGLKWEAAKN-S---KSDVKFVVCNGDE
GDPGAFMNRTLLERDPH--LVLEGMIIAGYTIGAQKAYAYIRAEYPIAIQMFQKAIDDAK
KLGLLGENILQT-GFSFDVEIKEGAGAFVCGEETALLASIEGKRGMPRPRPP---FPAQS
GLWGYPTLINNVETYANISRIIRDGVEKY---RLLGT-EN----------SPGTKMFSVT
GPLKVTGIIEVEFG-TTLRKIIYEICGGLLS-G-E------EFKAVQIGGPSGA--CLS-
-KE----FLDMPLDYDTLKSADAMVGSGGIVVITKRTCMVEVARFFLDFTKRESCGKCIP
CREGTM-QAYNILEKF----TQ-AKATEEDLEN------LEFLANLI-KKTSLCGLGKTA
PNPILSTLKLFKDEYLA-HL-NGV-CPSGTCVSFKK-YVV-NEQLCKGCGLCAKSCPQNA
IF-------GERG--KPYKIDQEKCIKCGLCVQKCRF-KAIEMI----------------
------------------------------------------------------------
------------------------------------------------------------
------------------------------------------------------------
------------------------------------------------------------
------------------------------------------------------------
------------------------------------------------------------
------------------------------------------------------------
----------
>ref|YP_001470583.1||gi|157363816 NADH dehydrogenase (quinone) [Thermotoga lettingae TMO]
------------------------------------------------------------
------------------------------------------------------------
------------------------------------------------------------
------------------------------------------------------------
------------------------------------------------------------
------------------------------------------------------------
------------------------------------------------------------
------------------------------------------------------------
------------------------------------------------------------
------------------------------------------------------------
-------------------------MLN-------S---ISEALQFIELQKEKR---KEK
-------------LSKL-------------------------------SIYVCVGTGCTA
KGALKVYEEFQRVLLREGLLN--SVKL-AK-IEDSENPLKKTGCCGRCSNGPLV-NILP-
---HGYFYSHVTVNDVEKIVEKTIKRGEP-------------------------------
---------LEELLLIDPVTN--DRVRSL-------------------------------
-------EDST--LYK--NQNFYIMEDIGKCE---------CDSIEDYMAR-GGYSSLIK
VLS----QMQADEIIEMIKNAGLRGRGGGGFPTGLKWEAAKN-S---KSDVKFVVCNGDE
GDPGAFMNRTLLERDPH--LVLEGMIIAGYTIGAQKAYAYIRAEYPIAIQMFQKAIDDAK
KLGLLGENILQT-GFSFDVEIKEGAGAFVCGEETALLASIEGKRGMPRPRPP---FPAQS
GLWGYPTLINNVETYANISRIIRDGVEKY---RLLGT-EN----------SPGTKMFSVT
GPLKVTGIIEVEFG-TTLRKIIYEICGGLLS-G-E------EFKAVQIGGPSGA--CLS-
-KE----FLDMPLDYDTLKSADAMVGSGGIVVITKRTCMVEVARFFLDFTKRESCGKCIP
CREGTM-QAYNILEKF----TQ-AKATKEDLEN------LEFLANLI-KKTSLCGLGKTA
PNPILSTLKLFKDEYLA-HL-NGV-CPSGTCVSFKK-YVV-NEQLCKGCGLCAKSCPQNA
IF-------GERG--KPYKIDQEKCIKCGLCVQKCRF-KAIEMI----------------
------------------------------------------------------------
------------------------------------------------------------
------------------------------------------------------------
------------------------------------------------------------
------------------------------------------------------------
------------------------------------------------------------
------------------------------------------------------------
----------
>gi|15644176|ref|NP_229225.1| Fe-hydrogenase, subunit beta [Thermotoga maritima MSB8]
------------------------------------------------------------
------------------------------------------------------------
------------------------------------------------------------
------------------------------------------------------------
------------------------------------------------------------
------------------------------------------------------------
------------------------------------------------------------
------------------------------------------------------------
------------------------------------------------------------
------------------------------------------------------------
-------------------------MFK-------N---AKEFVQYANKLKTLR---EKK
-------------LNGV-------------------------------SIYVCVGTGCTA
KGALKVYSAFEEELKKRNLLG--QVTL-EK-IDDDKVTLNRTGCCGRCSSGPLV-KIMP-
---YRFFYSNVAPEDVPEIVDRTVLKGEP-------------------------------
---------IERLFLTDPLTG--EKVPRI-------------------------------
-------EDTT--LFK--NQDFYIMEAIGESE---------CDSIEDYIAR-SGYESLVK
ALT----SMTPEEIIETVKASGLRGRGGGGFPTGLKWEFTRK-A---QGDIKFVVCNGDE
GDPGAFMNRTLLERDPH--LVLEGMIIAGYAVGAQKGYAYIRAEYPFAVKMFKKAIEDAR
KLGLLGENILGT-GFSFDLEVKEGAGAFVCGEETALLASIEGKRGMPRPKPP---FPAQS
GLWGKPTLINNVETYANIPRILRDGVENY---RKRGT-EN----------SPGTKMFSVA
GPLKATGIIEVEFG-TTLRDIIYNICGGFVE-G-E------EFKAVQIGGPSGA--CLS-
-ED----FIDMPLDYDTLKKADAMVGSGGIVVITKKTCMVEVARFFLDFTKRESCGKCVP
CREGTM-QAYNILEKF----TH-GKATYEDLKT------LEHLSKTI-KTASLCGLGKTA
PNPILSTLKLFREEYIA-HI-EGE-CPSGMCTAFKK-YVI-NPDICKGCGLCARSCPQNA
IT-------GERG--KPYTIDQEKCVKCGLCASKCPF-KAIELV----------------
------------------------------------------------------------
------------------------------------------------------------
------------------------------------------------------------
------------------------------------------------------------
------------------------------------------------------------
------------------------------------------------------------
------------------------------------------------------------
----------
>gnl|REF_jgi|TRQ2_1318|ref|YP_001739345.1||gi|170289107 NADH dehydrogenase (quinone) [Thermotoga sp. RQ2]
------------------------------------------------------------
------------------------------------------------------------
------------------------------------------------------------
------------------------------------------------------------
------------------------------------------------------------
------------------------------------------------------------
------------------------------------------------------------
------------------------------------------------------------
------------------------------------------------------------
------------------------------------------------------------
-------------------------MFK-------N---AKEFVQYANKLKTLR---EKK
-------------LNGV-------------------------------SIYVCVGTGCTA
KGALKVYSAFEEELKKRNLLG--QVTL-EK-IDDDKVTLNRTGCCGRCSSGPLV-KIMP-
---YRFFYSNVVPEDVPEIVDRTVLKGEP-------------------------------
---------IERLFLTDPLTG--EKVPRI-------------------------------
-------EDTT--LFK--NQDFYIMEAIGESE---------CDSIEDYIAR-GGYESLVK
ALT----SMTPEEIIETVKASGLRGRGGGGFPTGLKWEFTRK-A---QGDIKFVVCNGDE
GDPGAFMNRTLLKRDPH--LVLEGMIIAGYAVGAQKGYAYIRAEYPFAVRMFKKAIEDAK
KMGLLGENILGT-GFSFDVEVKEGAGAFVCGEETALLASIEGKRGMPRPKPP---FPAQS
GLWGKPTLINNVETYANIPRILRDGVENY---RKRGT-EN----------SPGTKMFSVA
GPLKATGIIEVEFG-TTLRDIIYNICGGFVE-G-E------EFKAVQIGGPSGA--CLS-
-ED----FIDMPLDYDTLKKADAMVGSGGIVVITKKTCMVEVARFFLDFTKRESCGKCVP
CREGTM-QAYNILEKF----TH-GKATYEDLKA------LEHLSKTI-KTASLCGLGKTA
PNPILSTLKLFREEYIA-HI-EGE-CPSGMCTAFKK-YVI-NPDICKGCGLCARSCPQNA
IT-------GERG--KPYTINQEKCVKCGLCASKCPF-KAIELV----------------
------------------------------------------------------------
------------------------------------------------------------
------------------------------------------------------------
------------------------------------------------------------
------------------------------------------------------------
------------------------------------------------------------
------------------------------------------------------------
----------
>gnl|REF_jgi|Tpet_1368|ref|YP_001244958.1||gi|148270498 NADH dehydrogenase (quinone) [Thermotoga petrophila RKU-1]
------------------------------------------------------------
------------------------------------------------------------
------------------------------------------------------------
------------------------------------------------------------
------------------------------------------------------------
------------------------------------------------------------
------------------------------------------------------------
------------------------------------------------------------
------------------------------------------------------------
------------------------------------------------------------
-------------------------MFK-------N---AKEFVQYANKLKTLR---EKK
-------------LNGV-------------------------------SIYVCVGTGCTA
KGALKVYSAFEEELKKRNLLG--QVTL-EK-IDDDKVTLNRTGCCGRCSSGPLV-KIMP-
---YRFFYSNVVPEDVPEIVDRTVLKGEP-------------------------------
---------IERLFLTDPLTG--EKVPRI-------------------------------
-------EDTT--LFK--NQDFYIMEAIGESE---------CDSIEDYIAR-GGYESLVK
ALT----SMTPEEIIETVKASGLRGRGGGGFPTGLKWEFTRK-A---QGDIKFVVCNGDE
GDPGAFMNRTLLERDPH--LVLEGMIIAGYAVGAQKGYAYIRAEYPFAVKMFKKAIEDAR
KLGLLGENILGT-GFSFDLEVKEGAGAFVCGEETALLASIEGKRGMPRPKPP---FPAQS
GLWGKPTLINNVETYANIPRILRDGVENY---RKRGT-EN----------SPGTKMFSVA
GPLKATGIIEVEFG-TTLRDIIYNICGGFVE-G-E------EFKAVQIGGPSGA--CLS-
-ED----FIDMPLDYDTLKKADAMVGSGGIVVITKKTCMVEVARFFLDFTKRESCGKCVP
CREGTM-QAYNILEKF----TH-GKATYEDLKA------LEHLSKTI-KTASLCGLGKTA
PNPILSTLKLFREEYIA-HI-EGE-CPSGMCTAFKK-YVI-NPDICKGCGLCARSCPQNA
IT-------GERG--KPYTINQEKCVKCGLCASKCPF-KAIELV----------------
------------------------------------------------------------
------------------------------------------------------------
------------------------------------------------------------
------------------------------------------------------------
------------------------------------------------------------
------------------------------------------------------------
------------------------------------------------------------
----------
>gnl|REF_jgi|Tnap_1386|ref|YP_003346883.1||gi|281412804 NADH dehydrogenase (quinone) [Thermotoga naphthophila RKU-10]
------------------------------------------------------------
------------------------------------------------------------
------------------------------------------------------------
------------------------------------------------------------
------------------------------------------------------------
------------------------------------------------------------
------------------------------------------------------------
------------------------------------------------------------
------------------------------------------------------------
------------------------------------------------------------
-------------------------MFK-------N---AKEFVQYANKLKTLR---EKK
-------------LNGV-------------------------------SIYVCVGTGCTA
KGALKVYSAFEEELKKRNLLG--QVTL-EK-IDDDKVTLNRTGCCGRCSSGPLV-KIMP-
---YRFFYSNVAPEDVPEIVDRTVLKGEP-------------------------------
---------IERLFLTDPLTG--EKVPRI-------------------------------
-------EDTT--LFK--NQDFYIMEAIGESE---------CDSIEDYIAR-GGYESLVK
ALT----SMTPEEIIETVKASGLRGRGGGGFPTGLKWEFTRK-A---QGDIKFVVCNGDE
GDPGAFMNRTLLERDPH--LVLEGMIIAGYAVGAQKGYAYIRAEYPFAVKMFKKAIEDAR
KLGLLGENILGT-GFSFDLEVKEGAGAFVCGEETALLASIEGKRGMPRPKPP---FPAQS
GLWGKPTLINNVETYANIPRILRDGVENY---RKRGT-EN----------SPGTKMFSVA
GPLKATGIIEVEFG-TTLRDIIYNICGGFVE-G-E------EFKAVQIGGPSRA--CLS-
-ED----FIDMPLDYDTLKKADAMVGSGGIVVITKKTCMVEVARFFLDFTKRESCGKCVP
CREGTM-QAYNILEKF----TH-GKATYEDLKA------LEHLSKTI-KTASLCGLGKTA
PNPILSTLKLFREEYIA-HI-EGE-CPSGMCTAFKK-YVI-NPDICKGCGLCARSCPQNA
IT-------GERG--KPYTIDQEKCVKCGLCASKCPF-KAIELV----------------
------------------------------------------------------------
------------------------------------------------------------
------------------------------------------------------------
------------------------------------------------------------
------------------------------------------------------------
------------------------------------------------------------
------------------------------------------------------------
----------
>gnl|REF_CP000916|CTN_1068|ref|YP_002534610.1||gi|222100042 Fe-hydrogenase beta subunit [Thermotoga neapolitana DSM 4359]
------------------------------------------------------------
------------------------------------------------------------
------------------------------------------------------------
------------------------------------------------------------
------------------------------------------------------------
------------------------------------------------------------
------------------------------------------------------------
------------------------------------------------------------
------------------------------------------------------------
------------------------------------------------------------
-------------------------MFK-------D---VKEFVRYASKLKDLR---EKK
-------------LSGT-------------------------------SVYVCVGTGCTA
KGALRVYDAFKRELEKRNLLG--KVTL-EK-IDDDKVTLNRTGCCGRCSSGPLV-KIMP-
---YRFFYSNVTSEDVPEIVEKTILRGEP-------------------------------
---------IERLFLTDPITG--KKVPRI-------------------------------
-------EDTT--LFK--NQDFYIMEAIGESE---------CDSIEDYIAR-GGYESLVK
ALT----SMTPEEIIETVKASGLRGRGGGGFPTGLKWEYTGK-A---RGDLKFVVCNGDE
GDPGAFMNRTLLERDPH--LVLEGMIIAGYAVGAQKGYAYIRAEYPFAVRMFKKAIEDAK
KMGLLGENILGT-GFSFDVEVKEGAGAFVCGEETALLASIEGKRGMPRPKPP---FPAQS
GLLGKPTLINNVETYANVPRVLRDGVEEY---RKRGT-EN----------SPGTKMFSVA
GPLKATGIIEVEFG-TTLREIIYNICGGFVE-G-E------EFKAVQIGGPSGA--CLS-
-ED----FLDMPLDYDTLKKADAMVGSGGIVVITKKTCMVEVARFFLDFTKRESCGKCVP
CREGTM-QAYNILEKF----TH-GKATYEDLET------LEHLSKTI-KTASLCGLGKTA
PNPILSTLKLFRDEYIA-HI-EGE-CPSGMCTAFKK-YVI-NPEICKGCGLCARSCPQNA
IT-------GERG--KPYRIDQEKCVKCGVCASKCPF-KAIELV----------------
------------------------------------------------------------
------------------------------------------------------------
------------------------------------------------------------
------------------------------------------------------------
------------------------------------------------------------
------------------------------------------------------------
------------------------------------------------------------
----------
>gi|395812962|gb|AFN75711.1| Fe-only hydrogenase, subunit beta [Melioribacter roseus P3M-2]
------------------------------------------------------------
------------------------------------------------------------
------------------------------------------------------------
------------------------------------------------------------
------------------------------------------------------------
------------------------------------------------------------
------------------------------------------------------------
------------------------------------------------------------
------------------------------------------------------------
------------------------------------------------------------
----MKSFIEKCCDQCWHSPSTPCELFVACSVEGPL---CHNDDKCKEKYKNLNEALRYV
-------------STDI------------------------------PVIFIGMGTCGLA
SGADKVKSAIEEELVNQNINA----------------LIVPTGCVGYCAREPIVDIKLPG
E--DRISYCEIQPKDVKDLIKTTIIDKKV-------------------------------
---------YKKKLLGSYGETK-DGIPNI-------------------------------
-------DEIP--FFK--RQHKVVLKNCGVIN---------PNSIDEYIAA-GGFKALDK
ALR----ILTPEKVIEEIKASGLRGRGGGGFPTGIKWELAHK-KKS---DTKYIICNADE
GDPGAFMDRSVLESDPY--RLIEGMIIGAYAIGASYGYIYCRAEYPLAIERLEDAILKCR
EYGLLGKNILDS-DFDFDLKIKKGAGAFVCGEETALIASIEGKRGMPRPRPP---YPADS
GLWGKPTVINNVETFANVPSVINMGSAWF---ASTGT-KT----------SKGTKVFALS
GKVVNSGLVEVPMG-ITLREVVFDIGGGIPD-D-K------KFKAVQIGGPSGG--CLP-
-DS----VLDTEVDYESLKEVGAMMGSGGFVVMDEDTCMVDVAKFFLTFIQNESCGKCVP
CREGTK-RMLEIIERIPVRYGS-NGDKTEQLQRFKGIIHLQRLAKVI-QDTSLCGLGQSA
PNPVLSGLRYFRDEYEE-HLFERK-CGAKVCKEILT-YEI-DPDVCNGCGVCLRKCSAEA
II-------GEK--KQPHQIIQVKCTKCGMCFESCRF-DAIKVN----------------
------------------------------------------------------------
------------------------------------------------------------
------------------------------------------------------------
------------------------------------------------------------
------------------------------------------------------------
------------------------------------------------------------
------------------------------------------------------------
----------
>ref|YP_005845510.1||gi|385809114 hydrogenase subunit HydB [Ignavibacterium album JCM 16511]
------------------------------------------------------------
------------------------------------------------------------
------------------------------------------------------------
------------------------------------------------------------
------------------------------------------------------------
------------------------------------------------------------
------------------------------------------------------------
------------------------------------------------------------
------------------------------------------------------------
------------------------------------------------------------
----MKNFDQLCCEKCWHTPQNPCEHFIQCCTEGPL---CHNDEKCRIEISSLRKRLRYE
-------------EHEL------------------------------PIIIIGMGTCGLA
SGAGKVKETILEELKKLNIEA----------------IVESTGCIGYCAVEPIVDVKLPG
E--DRVSYCEIVPKIVPKFLHTVLIEKKI-------------------------------
---------FKEKLLGTHGKTN-QDARNI-------------------------------
-------NEIP--FFE--FQRKIVLSNCGIIN---------PDSIDTYLAY-GGFKAFDK
VVR----LMKPEEVIKEISISGLRGRGGGGFPTGKKWELAYK-QKA---DQKYLICNADE
GDPGAFMDRSLLESDPF--RVIEGMMIAAYAIGASQAYIYCRAEYPLAIEKLQNAINLCE
RYGILGNNILNT-GFSLHIKIKKGAGAFVCGEETALIASIEGKRGMPRPRPP---YPVQA
GLWGKPTVINNVETFGNVPSIILMGGEEF---AKIGT-EK----------SKGTKVFALS
GNVKNTGLVEVPMG-TTLADVVFKIGGGIPN-G-K------EFKAVQIGGPSGG--CIP-
-EH----LIDTPVDYESLKEIGAMMGSGGFVVMDEDTCMVDVAKYFLTFIQQESCGKCVP
CREGTK-RMLEIIERIPQRYSS-GKDKNEQLLRFKGMIHLQRLADVI-KDTSLCGLGQSA
PNPVLSGLRYFREEYEE-HLYDRK-CSAGVCKELLT-FTI-DNEKCTGCGICLRKCAVEA
IV-------GEK--GQAHYILDEKCIKCGMCVENCRF-DAINVN----------------
------------------------------------------------------------
------------------------------------------------------------
------------------------------------------------------------
------------------------------------------------------------
------------------------------------------------------------
------------------------------------------------------------
------------------------------------------------------------
----------
>ref|YP_001741249.1||gi|218961474 putative [Fe] hydrogenase (Fe-only hydrogenase) (ferredoxin bidirectional hydrogenase), subunit beta (hymB-like) [Candidatus Cloacimonas acidaminovorans str. Evry]
------------------------------------------------------------
------------------------------------------------------------
------------------------------------------------------------
------------------------------------------------------------
------------------------------------------------------------
------------------------------------------------------------
------------------------------------------------------------
------------------------------------------------------------
------------------------------------------------------------
------------------------------------------------------------
-------------------------------------------------MKFY-------
---------------RS-------------------------------HILVSINETSLA
AGVQEFITALRNELA----KN----DLAEE------INILETGPLGFFGRGICL-TVYP-
---ENINYEGVKIEDIPELVQEHFLKGRP-------------------------------
---------VKRLMVGVTEKF---------------------------------------
---------SPK--FN--YENRIVLRNSGIID---------PENIDDYIGA-GGYVALEK
ALT----NMQPNDIIAEVKKSGLKGRGGAAFPAGLKWSFTSA-LDV---PQKYVVVNADE
GEPGTFKDRLIMEGDPH--QLLEGIILCARAVGASKAYIYIRGEYKLCIARLEKAIKQAY
DYGILGKNIFDS-GFDLDIELKIGAGAYVCGEETALIESLEGNRGTPRWKPP---FPGVE
GLWKAPTIVNNVETLANVPFIIAKGADEF---LQYGT-PD----------CPGTKVYTIL
GDVAYPGLCEVDMG-TTLRTIINDYAGGMKK-G-------FRFKAALVGGAAGV--ILP-
-DR----LLDVKMDFTSLNQYSAVLGSGAILVLNEHQSIVDLLWSILRFFRHESCGKCSP
CKNGTQ-QLYQLISKI----RK-GNGTMEDVNL------MLLIAETM-QQTSFCALGQSP
IMAVRSAIENFTDEFIE-ITKK--------------------------------------
------------------------------------------------------------
------------------------------------------------------------
------------------------------------------------------------
------------------------------------------------------------
------------------------------------------------------------
------------------------------------------------------------
------------------------------------------------------------
------------------------------------------------------------
----------
>gi|375303317|gb|AFA49451.1| iron hydrogenase HydB [Acetobacterium woodii DSM 1030]
------------------------------------------------------------
------------------------------------------------------------
------------------------------------------------------------
------------------------------------------------------------
------------------------------------------------------------
------------------------------------------------------------
------------------------------------------------------------
------------------------------------------------------------
------------------------------------------------------------
------------------------------------------------------------
----------------------------------------------------------MA
-------------YKRS-------------------------------QILICGGTGCTS
SGSMVLVKELKKELVKHDILD--EV------------EVVTTGCFGLCELGPVV-IVYP-
---EGTFYSRVEAADIPEMVEEHLVKGRP-------------------------------
---------LDRLIYNEKGDG--HHPLS--------------------------------
------INELG--FFK--KQRRIALANCGVIN---------PENIDEYIGF-DGYLALEK
VLL----TMSPVDVINEVKASGLRGRGGGGFPTGLKWQFAHD-AVS-EDGIKYVACNADE
GDPGAFMDRSVLEGDPH--AVIEAMAIAGYAVGASKGYVYVRAEYPIAVNRLQIAIDQAK
EYGILGENIFET-DFSFDLEIRLGAGAFVCGEETALMNSIEGKRGEPRPRPP---FPANK
GLFGKPTVLNNVETYANIPKIILNGAEWF---ASVGT-EK----------SKGTKVFALG
GKINNTGLLEIPMG-TTLREIIYEIGGGIPN-G-K------AFKAAQTGGPSGG--CLP-
-ES----LLDTEIDYDNLIAAGSMMGSGGLIVMDEDNCMVDVARFFLDFTQDESCGKCPP
CRIGTK-RMLEILERI----CD-GKGVEGDIER------LEELAVGI-KSSALCGLGQTA
PNPVLSTIRFFRDEYEA-HIRDKK-CPAGVCKHLLD-FKI-NADTCKGCGICAKKCPADA
IS-------GEK--KKPYNIDTSKCIKCGACIEACPF-GSISKA----------------
------------------------------------------------------------
------------------------------------------------------------
------------------------------------------------------------
------------------------------------------------------------
------------------------------------------------------------
------------------------------------------------------------
------------------------------------------------------------
----------
>gnl|REF_jgi|COB47_1259|ref|YP_003840537.1||gi|302871901 NADH dehydrogenase (quinone) [Caldicellulosiruptor obsidiansis OB47]
------------------------------------------------------------
------------------------------------------------------------
------------------------------------------------------------
------------------------------------------------------------
------------------------------------------------------------
------------------------------------------------------------
------------------------------------------------------------
------------------------------------------------------------
------------------------------------------------------------
------------------------------------------------------------
----------------------------------------------------------MP
-------------LYRS-------------------------------HVLVCGGTGCTS
GGSDKIYDAFLKEIEAQNLKD--EV------------QVIRTGCFGLCAEGPIV-IVYP-
---EGAFYSKVADSDVKEIVEEHLLKGRI-------------------------------
---------VKRLLYKESVEE--GQIKS--------------------------------
------LNEVK--FYK--KQMRIALRNCGLIN---------PENIEEYIAY-DGYKALAK
VLT----EMTPEQVIDWVKRSGLRGRGGGGFPTGLKWEFAAK---A-PGDVKYVVCNADE
GDPGAYMDRSILEGDPH--SVIEAMAIAGYAIGSKQGYVYVRAEYPLAVKRLEIAINQAR
EYGLLGKNILGT-DFEFDIEIRLGAGAFVCGEETALMTSIEGHRGEPRPRPP---FPAVK
GLWGKPTLLNNVETYANIPVIILKGPEWF---ASIGT-EK----------SKGTKVFALV
GKVNNTGLIEVPMG-TTVREIVEDIGGGIPG-G-K------KFKAVQTGGPSGG--CIP-
-AS----LMDTPIDFDSLTALGTMMGSGGMIVMDEDTCMVDIAKFFLEFTVDESCGKCPP
CRIGTR-RMLEILQKI----TS-GNGTEEDLEK------LEELAYSI-KDSALCGLGQTA
PNPVLSTLRYFRDEYEA-HVKEKR-CPAGACKALLR-IVI-DKDLCKGCGICAKNCPANA
IT-------GQI--KKPFEIDQSKCIKCGVCIEKCPF-KAISKKA---------------
------------------------------------------------------------
------------------------------------------------------------
------------------------------------------------------------
------------------------------------------------------------
------------------------------------------------------------
------------------------------------------------------------
------------------------------------------------------------
----------
>gnl|REF_jgi|Calhy_1428|ref|YP_003992514.1||gi|312127640 NADH dehydrogenase (quinone) [Caldicellulosiruptor hydrothermalis 108]
------------------------------------------------------------
------------------------------------------------------------
------------------------------------------------------------
------------------------------------------------------------
------------------------------------------------------------
------------------------------------------------------------
------------------------------------------------------------
------------------------------------------------------------
------------------------------------------------------------
------------------------------------------------------------
----------------------------------------------------------MP
-------------LYRS-------------------------------HVLVCGGTGCTS
GGSDRIYDAFLKEIEAQNLKD--EV------------QVIRTGCFGLCAEGPIV-IVYP-
---EGAFYSKVADSDVKEIVEEHLLKGRI-------------------------------
---------VKRLLYKESIEE--GQIKS--------------------------------
------LNEVK--FYK--KQMRIALRNCGVIN---------PENIEEYIAY-DGYKALAK
VLT----EMTPEQVVDWVKRSGLRGRGGGGFPTGLKWEFAAK---A-PGDVKYVVCNADE
GDPGAYMDRSILEGDPH--SVIEAMAIAGYAIGSKQGYVYVRAEYPLAVKRLEIAIEQAR
QYGLLGKNILGT-NFEFDIEIRLGAGAFVCGEETALMTSIEGHRGEPRPRPP---FPAVK
GLWGKPTLLNNVETYANIPVIILKGPEWF---ASIGT-EK----------SKGTKVFALV
GKVNNTGLIEVPMG-TTVREIVEDIGGGIPG-G-K------KFKAVQTGGPSGG--CIP-
-AS----LMDTPIDFDSLTALGTMMGSGGMIVMDEDTCMVDIAKFFLEFTVDESCGKCPP
CRIGTR-RMLEILQKI----TS-GNGTEEDLEK------LEELAYSI-KDSALCGLGQTA
PNPVLSTLRYFRDEYEA-HVKEKR-CPAGACKALLR-IVI-DKELCKGCGICAKNCPANA
IT-------GQI--KKPFEIDQSKCIKCGVCIEKCPF-KAISKKA---------------
------------------------------------------------------------
------------------------------------------------------------
------------------------------------------------------------
------------------------------------------------------------
------------------------------------------------------------
------------------------------------------------------------
------------------------------------------------------------
----------
>gnl|REF_jgi|Calkro_1403|ref|YP_004024078.1||gi|312622465 NADH dehydrogenase (quinone) [Caldicellulosiruptor kronotskyensis 2002]
------------------------------------------------------------
------------------------------------------------------------
------------------------------------------------------------
------------------------------------------------------------
------------------------------------------------------------
------------------------------------------------------------
------------------------------------------------------------
------------------------------------------------------------
------------------------------------------------------------
------------------------------------------------------------
----------------------------------------------------------MP
-------------LYRS-------------------------------HVLVCGGTGCTS
GGSDKIYDAFIKEIEEQNLKD--EV------------QVIRTGCFGLCAEGPIV-IVYP-
---EGAFYSKVADSDVKEIVEEHLLKGRI-------------------------------
---------VKRLLYKESIEE--GQIKS--------------------------------
------LNEVK--FYK--KQMRIALRNCGVIN---------PENIEEYIAY-DGYKALAK
VLT----EMTPEQVIDWVKRSGLRGRGGGGFPTGLKWEFAAK---A-PGDVKYVVCNADE
GDPGAYMDRSILEGDPH--SVIEAMAIAGYAIGSKQGYVYVRAEYPLAVKRLEIAIEQAR
QYGLLGKNILGT-GFEFDIEIRLGAGAFVCGEETALMTSIEGHRGEPRPRPP---FPAVK
GLWGKPTLLNNVETYANIPVIILKGPEWF---ASIGT-EK----------SKGTKVFALV
GKVNNTGLIEVPMG-TTVREIVEDIGGGIPG-G-K------KFKAVQTGGPSGG--CIP-
-AS----LMDTPIDFDSLTALGTMMGSGGMIVMDEDTCMVDIAKFFLEFTVDESCGKCPP
CRIGTR-RMLEILQKI----TS-GNGTEEDLEK------LEELAYSI-KDSALCGLGQTA
PNPVLSTLRYFRDEYEA-HVKEKR-CPAGACKALLR-IVI-DKDLCKGCGICAKNCPANA
IT-------GQI--KKPFEIDQSKCIKCGVCIEKCPF-KAISKKA---------------
------------------------------------------------------------
------------------------------------------------------------
------------------------------------------------------------
------------------------------------------------------------
------------------------------------------------------------
------------------------------------------------------------
------------------------------------------------------------
----------
>ref|YP_004709436.1||gi|339443431 NADH:ubiquinone oxidoreductase NADH-binding 51 kDa subunit [Clostridium sp. SY8519]
------------------------------------------------------------
------------------------------------------------------------
------------------------------------------------------------
------------------------------------------------------------
------------------------------------------------------------
------------------------------------------------------------
------------------------------------------------------------
------------------------------------------------------------
------------------------------------------------------------
------------------------------------------------------------
------------------------------------------------------------
-------------MYRS-------------------------------HVLVCGGSSCKD
SESGRILYNFTQEIKANGLEN--EI------------KVIETGCHGLCSYGPIV-VVYP-
---DGTFYQKVRPQDVKEIVTEHLLKGRV-------------------------------
---------VTRLEYHEDNSG--GQA-S--------------------------------
------LNETV--FYK--RQKRIALRNCGIIN---------PENIDEYIAM-DGYQALGK
VLT----TMTPDEVIQTILDSGLRGRGGAGFPTGLKWKFASG--NR-GNVQKYVCCNADE
GDPGAFMDRSVLEGDPH--VVLEAMAIAGYAIGSNQGYIYVRAEYPIAVERLKIAIDQAH
EYGLLGKNIFET-GFDFDIELRLGAGAFVCGEETALMTSIEGNRGEPRPRPP---FPAVK
GLFAKPTILNNVETYANIPQIILKGADWF---SSIGT-EK----------SKGTKVFALG
GKINNTGLVEVPMG-TPLRTVIEEIGGGIPQ-G-K------QFKAAQTGGPSGG--CIP-
-AE----CLDVPMDYENLGAIGSIMGSGGLIVMDEDNCMVDIAKFYLQFTVDESCGKCTP
CRVGTR-RMLEILEKI----TK-GNGTLEDIDK------LEELANYI-KENSACGLGQTA
PNPILSTLRYFRDEYIA-HVTEKR-CPAGVCKDLVH-MYI-DGTKCVGCTMCARNCPVGA
IT-------GEL--RKPHTIDVTKCIKCGVCMENCKV-DAVRKG----------------
------------------------------------------------------------
------------------------------------------------------------
------------------------------------------------------------
------------------------------------------------------------
------------------------------------------------------------
------------------------------------------------------------
------------------------------------------------------------
----------
>gnl|REF_jgi|Halsa_1863|ref|YP_003995635.1||gi|312144189 NADH dehydrogenase (quinone) [Halanaerobium hydrogeniformans]
------------------------------------------------------------
------------------------------------------------------------
------------------------------------------------------------
------------------------------------------------------------
------------------------------------------------------------
------------------------------------------------------------
------------------------------------------------------------
------------------------------------------------------------
------------------------------------------------------------
------------------------------------------------------------
----MNE---------------TIYR----------------------------------
----------------S-------------------------------HVLVCTGTGCVS
SGAKDLKTILDEELAAKDMSG--EI------------KIVETGCHGFCEKGPIM-IVYP-
---EGVFYCEVNEKDVKEIVDEHLLKGRT-------------------------------
---------VERLLFKEPMTE--EQIPS--------------------------------
------YQDID--FYK--KQKRISLKNCGHID---------PEDIDEYIAL-GGYEAAGK
ALT----LMEPQGVIDELKESGLRGRGGGGFPTGLKWQFARN-T---ESDKKYVICNADE
GDPGAFMDRSLLEGDPH--VIIEGMMIAAYAIGADEGYVYVRAEYPLAITRLEKAIKDAE
EYGLLGENIFNS-GFDFKLHIKKGAGAFVCGEETALMNSIEGKRGMPKPRPP---YPSVS
GLWGKPTNINNVETFANVPFIINEGSEAF---SSIGT-ES----------SAGTKVFALT
GKINNTGLVEVPMG-TTLREVIFEIGGGLDK-N-K------KFKAVQTGGPSGG--CLP-
-EE----YLNLPIDYDSLLDAGTMMGSGGMVVMDEDSCMVDVARFFLNFTQSESCGKCTP
CREGTK-RMLEILNRI----TT-GEGREGDIEL------LEELGDHI-KSTSLCGLGKSA
PNPVLSTITHFRKEYEA-HIHKQN-CPAGACQDLLSTYVITTED-CIGCGKCAKVCPVDA
IS-------GEI--KGIFEIDEDICIACGACEPVCPV-DAISQG----------------
------------------------------------------------------------
------------------------------------------------------------
------------------------------------------------------------
------------------------------------------------------------
------------------------------------------------------------
------------------------------------------------------------
------------------------------------------------------------
----------
>gi|309389874|gb|ADO77754.1| NAD(P)-dependent iron-only hydrogenase diaphorase component flavoprotein [Halanaerobium praevalens DSM 2228]
------------------------------------------------------------
------------------------------------------------------------
------------------------------------------------------------
------------------------------------------------------------
------------------------------------------------------------
------------------------------------------------------------
------------------------------------------------------------
------------------------------------------------------------
------------------------------------------------------------
------------------------------------------------------------
----MKD---------------SIYR----------------------------------
----------------S-------------------------------HVLICTGTGCVS
SGAKTLEESLEEELAAKDLSG--EI------------KIVETGCHGFCEKGPIM-IVYP-
---EGVFYCEVQAEDVPEIVEEHLLKGRT-------------------------------
---------VERLLFKEPMTD--EQIPS--------------------------------
------YQDID--FYK--KQQRIALANCGQID---------PEAIDEYIAL-GGYEAAGK
VLT----EMDAQEVVDTVKDSGLRGRGGGGFPTGLKWQFAKN-S---DGDKKYVICNADE
GDPGAFMDRSILEGDPH--RVIEGMLIAAYGIGADEGYVYARAEYPLAIKRLEKAIKDAE
EYGLLGKNIFSS-NFDFKLHIKKGAGAFVCGEETALMNSIEGKRGMPIPRPP---YPAKK
GLWGKPTNINNVETYANIPFIINEGAAEF---SKIGT-EG----------SSGTKVFALT
GKINNTGLVEVPMG-TTLKEVIYEIGGGLNK-G-K------KFKAVQTGGPSGG--CLP-
-ED----YLDLPIDYDSLLDAGTMMGSGGMVVMDEDSCMVDVARFFLNFTQSESCGKCTP
CREGTK-RMLEILNRI----TE-GEGKEGDIEL------LLELGDHI-KSTSLCGLGQSA
PNPVLSTIRYFRDEYEA-HIKDQN-CPAGVCDELTSDYYIIDEEACIGCSKCSKVCPVDA
IS-------GEI--KNPFKIDPDVCIACGACEPECPV-DAIAQA----------------
------------------------------------------------------------
------------------------------------------------------------
------------------------------------------------------------
------------------------------------------------------------
------------------------------------------------------------
------------------------------------------------------------
------------------------------------------------------------
----------
>gi|339412206|gb|AEJ61771.1| Respiratory-chain NADH dehydrogenase domain 51 kDa subunit [Spirochaeta thermophila DSM 6578]
------------------------------------------------------------
------------------------------------------------------------
------------------------------------------------------------
------------------------------------------------------------
------------------------------------------------------------
------------------------------------------------------------
------------------------------------------------------------
------------------------------------------------------------
------------------------------------------------------------
------------------------------------------------------------
----MA------------------------------------------------------
--------------YKQ-------------------------------YVLICGGTGCES
NKSDQVYRNLLGLLEKEGISS--DI------------QVVKTGCFGFCEQGPIV-KVLP-
---EESFYVQVKPEDAEEIVKEHLIKGRP-------------------------------
---------VTRLLYN-KEQS--KEFAR--------------------------------
------VDDID--FYQ--KQFRVVLRNCGFIN---------PEDINEYIAR-DGYAALEK
VLL----EMSPDEVIEELKKSGLRGRGGAGFPTWRKWLFTMQ-A---KDDVKYVVCNADE
GDPGAYMDRSVLEGDPH--SVLEAMIIAGKTVEAHKGYIYVRAEYPLAIRRLNIAIEQAR
ELGLLGEDILGS-GFSFDIEIRLGAGAFVCGEETALLASIEGSRGTPRPRPP---FPAVK
GLWGKPTVINNVETLANIPVIILRGGDWF---AKIGT-ET----------SKGTKVFALT
GKVNNSGLVEVPMG-TTLRDIVFNIGGGIPN-G-K------KFKAVQTGGPSGG--VIP-
-EE----YLDTPIDYENLQKLGSIMGSGGMIVMDEDDCMVNVAKFYLGFTVDESCGKCAP
CRVGGR-KLYNILDRI----SK-GKGTLEDIDK------IKEISHAM-KRASLCGLGQTA
PNPVLSTLHYFEDEYRA-HIVEKR-CPTGKCVELVT-YTI-LPDKCIGCGVCARRCPVNA
IS-------GER--KQPHVIDQDKCIKCGACYEACKF-NAIEKR----------------
------------------------------------------------------------
------------------------------------------------------------
------------------------------------------------------------
------------------------------------------------------------
------------------------------------------------------------
------------------------------------------------------------
------------------------------------------------------------
----------
>gnl|REF_jgi|Teth514_2139|ref|YP_001663747.1||gi|167040762 NADH dehydrogenase (quinone) [Thermoanaerobacter sp. X514]
------------------------------------------------------------
------------------------------------------------------------
------------------------------------------------------------
------------------------------------------------------------
------------------------------------------------------------
------------------------------------------------------------
------------------------------------------------------------
------------------------------------------------------------
------------------------------------------------------------
------------------------------------------------------------
-----------------------------------------------------------M
-------------LYRS-------------------------------HVMVCGGTGCTS
SDSDKVAERFTEEIKKAGLDK--EV------------LVVRTGCFGLCELGPVV-VVYP-
---EGVFYSRVKPDYVPEIVEEHLLKGRP-------------------------------
---------VKKYLYGESVTE--REIKP--------------------------------
------LEETP--FFR--KQKRIALRNCGIIN---------PEDIREAIAF-DGYKALAK
VLT----QMTPKEVIDEVKKSGLRGRGGGGFPTGVKWEFAYN---Q-KETPKYVVCNADE
GDPGAFMDRSILEGDPH--SVLEAMAIAGYAIGANHGYIYVRAEYPLAVKRLKIAIEQAR
EYGLLGKDIFGT-GFDFDIEIRLGAGAFVCGEETALLNSVMGRRGEPRPRPP---FPAVK
GVWDKPTIINNVETFANIPPIILNGAEWF---SSIGT-EK----------SKGTKVFALT
GKVNNTGLIEVPMG-TTLREIIYEIGGGIPN-G-K------KFKAAQTGGPSGG--CIP-
-AE----HLDTPIDYDSLINVGSMMGSGGLVVMDEDTCMVNVAKFFLEFTVDESCGKCAP
CRIGTR-RMLEVLDKI----TS-GKGEEGDIER------LEELAKTI-KATALCGLGQTA
PNPVLSTIRYFRDEYEA-HIKEKR-CPAGVCQALLR-FYI-APDKCKGCGICAKNCPVNA
IS-------GKT--KEPYVIDQDKCIKCGTCIEKCPF-GAIYKK----------------
------------------------------------------------------------
------------------------------------------------------------
------------------------------------------------------------
------------------------------------------------------------
------------------------------------------------------------
------------------------------------------------------------
------------------------------------------------------------
----------
>gnl|REF_jgi|Teth39_1457|ref|YP_001665443.1||gi|167037865 NADH dehydrogenase (quinone) [Thermoanaerobacter pseudethanolicus ATCC 33223]
------------------------------------------------------------
------------------------------------------------------------
------------------------------------------------------------
------------------------------------------------------------
------------------------------------------------------------
------------------------------------------------------------
------------------------------------------------------------
------------------------------------------------------------
------------------------------------------------------------
------------------------------------------------------------
-----------------------------------------------------------M
-------------LYRS-------------------------------HVMVCGGTGCTS
SDSDKVAERFTEEIKKAGLDK--EV------------LVVRTGCFGLCELGPVV-VVYP-
---EGVFYSRVKPDYVPEIVEEHLLKGRP-------------------------------
---------VKKYLYGESVTE--REIKP--------------------------------
------LEETP--FFR--KQKRIALRNCGIIN---------PEDIREAIAF-DGYKALAK
VLT----QMTPKEVIDEVKKSGLRGRGGGGFPTGVKWEFAYN---Q-KETPKYVVCNADE
GDPGAFMDRSILEGDPH--SVLEAMAIAGYAIGANHGYIYVRAEYPLAVKRLKIAIEQAR
EYGLLGKDIFGT-GFDFDIEIRLGAGAFVCGEETALLNSVMGRRGEPRPRPP---FPAVK
GVWDKPTIINNVETFANIPPIILNGAEWF---SSIGT-EK----------SKGTKVFALT
GKVNNTGLIEVPMG-TTLREIIYEIGGGIPN-G-K------KFKAAQTGGPSGG--CIP-
-AE----HLDTPIDYDSLINVGSMMGSGGLVVMDEDTCMVNVAKFFLEFTVDESCGKCAP
CRIGTK-RMLELLEKI----TS-GKGEEGDIEK------LEELAKTI-KATALCGLGQTA
PNPVLSTIRYFRDEYEA-HIKEKK-CPAGVCQALLR-FYI-DPDKCKGCGICAKNCPVNA
IS-------GKP--RQPYVIDQDKCIKCGTCIEKCPF-GAIYKK----------------
------------------------------------------------------------
------------------------------------------------------------
------------------------------------------------------------
------------------------------------------------------------
------------------------------------------------------------
------------------------------------------------------------
------------------------------------------------------------
----------
>gnl|REF_jgi|Thebr_1492|ref|YP_004186441.1||gi|320116282 NADH dehydrogenase (quinone) [Thermoanaerobacter brockii subsp. finnii Ako-1]
------------------------------------------------------------
------------------------------------------------------------
------------------------------------------------------------
------------------------------------------------------------
------------------------------------------------------------
------------------------------------------------------------
------------------------------------------------------------
------------------------------------------------------------
------------------------------------------------------------
------------------------------------------------------------
-----------------------------------------------------------M
-------------LYRS-------------------------------HVMVCGGTGCTS
SDSDKVAERFTEEIKKAGLDK--EV------------LVVRTGCFGLCELGPVV-VVYP-
---EGVFYSRVKPDYVPEIVEEHLLKGRP-------------------------------
---------VKKYLYGESVTE--REIKP--------------------------------
------LEETP--FFR--KQKRIALRNCGIIN---------PEDIREAIAF-DGYKALAK
VLT----QMTPKEVIDEVKKSGLRGRGGGGFPTGVKWEFAYN---Q-KETPKYVVCNADE
GDPGAFMDRSILEGDPH--SVLEAMAIAGYAIGANHGYIYVRAEYPLAVKRLKIAIEQAR
EYGLLGKDIFGT-GFDFDIEIRLGAGAFVCGEETALLNSVMGRRGEPRPRPP---FPAVK
GVWDKPTIINNVETFANIPPIILNGAEWF---SSIGT-EK----------SKGTKVFALT
GKVNNTGLIEVPMG-TTLREIIYEIGGGIPN-G-K------KFKAAQTGGPSGG--CIP-
-AE----HLDTPIDYDSLINVGSMMGSGGLVVMDEDTCMVNVAKFFLEFTVDESCGKCAP
CRIGTK-RMLELLEKI----TS-GKGEEGDIEK------LEELAKTI-KATALCGLGQTA
PNPVLSTIRYFRDEYEA-HIKEKK-CPAGVCQALLR-FYI-DPDKCKGCGICAKNCPVNA
IS-------GKP--RQPYVIDQDKCIKCGTCIEKCPF-GAIYKK----------------
------------------------------------------------------------
------------------------------------------------------------
------------------------------------------------------------
------------------------------------------------------------
------------------------------------------------------------
------------------------------------------------------------
------------------------------------------------------------
----------
>ref|YP_004461325.1||gi|332799826 NADH dehydrogenase (quinone) [Tepidanaerobacter acetatoxydans Re1]
------------------------------------------------------------
------------------------------------------------------------
------------------------------------------------------------
------------------------------------------------------------
------------------------------------------------------------
------------------------------------------------------------
------------------------------------------------------------
------------------------------------------------------------
------------------------------------------------------------
------------------------------------------------------------
----------------------------------------------------------ME
-------------IYRA-------------------------------HVLVCKGTGCVA
SGSEPIMEAFEKEIEKKGLSK--EV------------KVVQTGCLGLCELGPNV-LIYP-
---EGSYYCTVKAEDVPEIVEEHLLKGRI-------------------------------
---------VERLLYKERDTK--ERYRS--------------------------------
------LMDID--FYK--RQKRIALRHCGLIN---------PEIIEEYIAN-DGYRALAK
ALT----EMTPQQVIDEVKQSGLRGRGGGGFSTGTKWQFAAN---A-QGDIKYVVCNADE
GDPGAFMDRSILEGDPH--TVLEAMEIAGYAIGASEGYIYVRAEYPIAVKRLEIAIEQAR
NHGLLGKNILGT-DFSFDIFIRLGSGAFVCGEETALLASVEGRRGEPRPRPP---FPANK
GLWDKPTIINNVETYANVPEIILKGAKWF---SSVGS-EK----------SKGTKVFAVG
GKINHTGLVEIPMG-TTLKEVIYDICGGIPN-N-K------KFKAVQTGGPSGG--CLP-
-AS----LLDMPIEYDTLIQAGSMMGSGGMIVMDEDNCMVDIAKFFLTFTQEESCGKCPP
CRIGTK-RMLEILERI----TN-GEGEEGDIEL------LENLANSI-KASALCGLGQTA
PNPVLSTIRYFRDEYEA-HIKDKK-CPAGACKALVH-YEI-IADKCKGCGMCLKVCPTQA
IS-------GER--RQPHKIDTDKCIKCNSCFDRCPF-GAIVKI----------------
------------------------------------------------------------
------------------------------------------------------------
------------------------------------------------------------
------------------------------------------------------------
------------------------------------------------------------
------------------------------------------------------------
------------------------------------------------------------
----------
>ref|YP_004471284.1||gi|333897410 NADH dehydrogenase (quinone) [Thermoanaerobacterium xylanolyticum LX-11]
------------------------------------------------------------
------------------------------------------------------------
------------------------------------------------------------
------------------------------------------------------------
------------------------------------------------------------
------------------------------------------------------------
------------------------------------------------------------
------------------------------------------------------------
------------------------------------------------------------
------------------------------------------------------------
-----------------------------------------------------------M
-------------LYRS-------------------------------HVMVCGGTGCTS
SNSDRVAKCFEEEIANKGLDK--EV------------QVVRTGCFGLCELGPVV-VVYP-
---EGVFYSRVKEEYVPEIVEEHLLKGRV-------------------------------
---------VKKYLYGESVTE--EGIKP--------------------------------
------LEETT--FFK--KQQRVALRNCGLIN---------PEDIKEAIAF-DGYKALAK
VLT----EMTPEQVIAEIKKSGLRGRGGGGFPTGIKWEFAYN---Q-KETPKYVVCNADE
GDPGAFMDRSVLEGDPH--SVLEAMAIAGYAIGANHGYIYVRAEYPLAVKRLQIAIDQAR
EYGLLGKNIFNT-GFDFDIEIRLGAGAFVCGEETALLNSVMGKRGEPRPRPP---FPAVK
GVWEKPTIINNVETYANIPAIILNGAEWF---ASIGT-EK----------SKGTKVFALG
GKINNTGLVEVPMG-TTLREIIFEIGGGIPN-G-K------KFKAAQTGGPSGG--CIP-
-AE----HLDTPIDYDSLLNIGSMMGSGGLIVMDEDNCMVDIAKFFLEFTVDESCGKCSP
CRIGTK-RMLELLNKI----TS-GKGEEGDIEK------LEALANSI-KASALCGLGQTA
PNPVLSTIKYFRDEYEA-HIKEKR-CPAGVCQALLK-FRI-DPDKCKGCGICAKNCPTNA
IS-------GKV--KQPHVIDQDKCIKCGTCMDKCPF-DAIYKK----------------
------------------------------------------------------------
------------------------------------------------------------
------------------------------------------------------------
------------------------------------------------------------
------------------------------------------------------------
------------------------------------------------------------
------------------------------------------------------------
----------
>gi|389570726|gb|AFK87131.1| Respiratory-chain NADH dehydrogenase domain 51 kDa subunit [Thermoanaerobacterium saccharolyticum JW/SL-YS485]
------------------------------------------------------------
------------------------------------------------------------
------------------------------------------------------------
------------------------------------------------------------
------------------------------------------------------------
------------------------------------------------------------
------------------------------------------------------------
------------------------------------------------------------
------------------------------------------------------------
------------------------------------------------------------
-----------------------------------------------------------M
-------------LYRS-------------------------------HVMVCGGTGCTS
SNSDRIAKCFEEEIANKGLDK--EV------------QVVRTGCFGLCELGPVV-VVYP-
---EGVFYSCVKEEYVPEIVEEHLLKGRV-------------------------------
---------VKKYLYGESVTE--EGIKP--------------------------------
------LEETA--FFK--KQQRVALRNCGLIN---------PEDIKEAIAF-DGYKALAK
VLT----EMTPEEVINEIKKSGLRGRGGGGFPTGIKWEFAYN---Q-KETPKYVVCNADE
GDPGAFMDRSVLEGDPH--SVLEAMAIAGYAIGANHGYIYVRAEYPLAVKRLQIAIDQAR
EYGLLGKNIFNT-GFDFDIEIRLGAGAFVCGEETALLNSVMGKRGEPRPRPP---FPAVK
GVWEKPTIINNVETYANIPAIILNGAEWF---ASIGT-EK----------SKGTKVFALG
GKINNTGLVEIPMG-TTLREIIFEIGGGIPN-G-K------KFKAAQTGGPSGG--CIP-
-AE----HLDTPIDYDSLLNIGSMMGSGGLIVMDEDNCMVDIAKFFLEFTVDESCGKCSP
CRIGTR-RMLELLNKI----TS-GKGEEGDIEK------LETLANSI-KASSLCGLGQTA
PNPVLSTIRYFRDEYEA-HIKEKR-CPAGVCQALLK-FRI-DPDKCKGCGICAKNCPTNA
IS-------GKV--KQPHVIDQDKCIKCGTCMDKCPF-DAIYKK----------------
------------------------------------------------------------
------------------------------------------------------------
------------------------------------------------------------
------------------------------------------------------------
------------------------------------------------------------
------------------------------------------------------------
------------------------------------------------------------
----------
>gi|338835692|gb|AEJ20870.1| NADH dehydrogenase (quinone) [Treponema caldarium DSM 7334]
------------------------------------------------------------
------------------------------------------------------------
------------------------------------------------------------
------------------------------------------------------------
------------------------------------------------------------
------------------------------------------------------------
------------------------------------------------------------
------------------------------------------------------------
------------------------------------------------------------
------------------------------------------------------------
----MA------------------------------------------------------
--------------YNH-------------------------------YILVCGGTGCES
NKSDEIYRNLIAEAEKQGVKD--QV------------QIVKTGCFGFCEKGPIV-KVLP-
---EDSFYVEVKPEDAQVIIAEQIVKGRE-------------------------------
---------VKKLLYKKDEAN--KNKVA--------------------------------
------VEDIE--FYQ--KQLRVVLRNCGVIN---------PESIDEYIAR-EGYVALEK
ALF----EMTPEQIIEELKISGLRGRGGAGFPTWLKWDIARK-V---PGDTKYMICNADE
GDPGAYMDRSTIEGDPH--SIIEAMVIAGKVIGAHQGYVYIRAEYPLAIDRLKIAIEQAK
DYGLLGKNILGS-GFDFDIEIRLGAGAFVCGEETALIQSIEGKRGMPVPKPP---FPAQS
GLWGKPTVINNVETLANIPVILTKGGAWL---AKIGT-EK----------SKGTKVFALT
GKVNNSGLVEVPMG-TTLREIIFDIGGGIKN-G-K------KFKGVQTGGPSGG--ILT-
-EK----DLDTPIDYESLTALGSMMGSGGMIVMDEDDCVVDVSRFYMEFCVDESCGKCSP
CRIGTT-QIKNILEKI----AR-GNGEMSDLDK------LEEIGKAM-TKASLCMLGGSA
ANPTLSTIRNFRDEYIE-HIVDKK-CRAGKCKHLVR-FEI-DPNKCIGCGLCARRCPVSC
IS-------GEK--RQPHVIDASKCIKCGECYNVCKF-GAVMKK----------------
------------------------------------------------------------
------------------------------------------------------------
------------------------------------------------------------
------------------------------------------------------------
------------------------------------------------------------
------------------------------------------------------------
------------------------------------------------------------
----------
>gnl|REF_goetting|STHERM_c13750|ref|YP_003874588.1||gi|307719056 hypothetical protein STHERM_c13750 [Spirochaeta thermophila DSM 6192]
------------------------------------------------------------
------------------------------------------------------------
------------------------------------------------------------
------------------------------------------------------------
------------------------------------------------------------
------------------------------------------------------------
------------------------------------------------------------
------------------------------------------------------------
------------------------------------------------------------
------------------------------------------------------------
----MA------------------------------------------------------
--------------YKQ-------------------------------YVLICGGTGCES
NKSDQVYRNLLGLLEKEGISS--DV------------QVVKTGCFGFCEQGPIV-KVLP-
---EESFYVQVKPEDAEEIVKEHLIKGRP-------------------------------
---------VTRLLYN-KDQS--KEFAR--------------------------------
------VDDID--FYQ--KQFRVVLRNCGFIN---------PEDINEYIAR-DGYAALEK
VLL----EMSPDEVIEELKRSGLRGRGGAGFPTWRKWLFTKQ-V---ESDMKYVVCNADE
GDPGAYMDRSVLEGDPH--SVLEAMIIAGKTVGAHKGYIYVRAEYPLAIRRLNIAIEQAR
ELGLLGEDILGS-GFSFDIEIRLGAGAFVCGEETALLASIEGSRGTPRPRPP---FPAVK
GLWGKPTVINNVETLANIPVIILRGGDWF---AKIGT-ET----------SKGTKVFALT
GKVNNSGLVEVPMG-TTLRDIVFNIGGGIPN-G-K------KFKAVQTGGPSGG--VIP-
-EE----YLDTPIDYENLQKLGSIMGSGGMIVMDEDDCMVNVAKFYLGFTVDESCGKCAP
CRVGGR-KLYNILDRI----SK-GKGTLEDIDK------IKEISHAM-KRASLCGLGQTA
PNPVLSTLHYFEDEYRA-HIVEKR-CPTGKCVELVT-YTI-LPDKCIGCGVCARRCPVNA
IT-------GER--KQPHVIDQDKCIKCGACYEACKF-NAIEKR----------------
------------------------------------------------------------
------------------------------------------------------------
------------------------------------------------------------
------------------------------------------------------------
------------------------------------------------------------
------------------------------------------------------------
------------------------------------------------------------
----------
>ref|YP_002506555.1||gi|220929646 respiratory-chain NADH dehydrogenase domain 51 kDa subunit [Clostridium cellulolyticum H10]
------------------------------------------------------------
------------------------------------------------------------
------------------------------------------------------------
------------------------------------------------------------
------------------------------------------------------------
------------------------------------------------------------
------------------------------------------------------------
------------------------------------------------------------
------------------------------------------------------------
------------------------------------------------------------
----------------------------------------------------------MQ
-------------LYRA-------------------------------HVLVCAGTGCTS
SNSLKIIDEMESLLVSNRLDS--EV------------QIVKTGCFGLCAEGPIV-VVYP-
---EGAMYTRVEISDVKEIVEEHLLKGRI-------------------------------
---------VKRLLAGEKEAD--DISKS--------------------------------
------LEGVD--FFN--RQMRIALRNCGRIN---------PEDINEYIAF-DGYKALEK
VLT----EMTPEAVIDTMKKSGLRGRGGGGFPTGVKWEFAAK---Q-TADQKYVCCNADE
GDPGAFMDRSVLEGDPH--SVIEAMSIAGFAIGATQGFIYVRAEYPIAVKRLQLAIDEAK
EYGILGDNVLGT-GHKFNLEIRLGAGAFVCGEETALMTSIEGHRGEPRPRPP---FPAVK
GLWEKPTILNNVETYANVPVIILKGAEWF---SGIGT-EK----------SKGTKVFALG
GKINNTGLVEVPMG-TTLREVVYDIGGGIPN-G-K------KFKAAQTGGPSGG--CIP-
-AS----HLDTPIDYDSLIALGSMMGSGGLIVMDEDNCMVDIAKFFLEFTVDESCGKCPP
CRIGTK-RMLEILERI----TE-GKGEAGDIEK------LELLAKNI-KASALCGLGQTA
PNPILSTLKYFRDEYEA-HVFDKK-CPAGVCKSMMK-YTV-DASKCKSCGICAKACPMGC
IK-------GEK--KVPYVIDNSKCAKCGVCIEKCPF-KAISKG----------------
------------------------------------------------------------
------------------------------------------------------------
------------------------------------------------------------
------------------------------------------------------------
------------------------------------------------------------
------------------------------------------------------------
------------------------------------------------------------
----------
>gi|373945917|gb|AEY66838.1| NADH:ubiquinone oxidoreductase, NADH-binding (51 kD) subunit [Clostridium sp. BNL1100]
------------------------------------------------------------
------------------------------------------------------------
------------------------------------------------------------
------------------------------------------------------------
------------------------------------------------------------
------------------------------------------------------------
------------------------------------------------------------
------------------------------------------------------------
------------------------------------------------------------
------------------------------------------------------------
----------------------------------------------------------MQ
-------------LYRA-------------------------------HVLVCAGTGCTS
SNSLKIMDEMEALLASNGLDS--EV------------KIVKTGCFGLCAEGPIV-VVYP-
---EGAMYTRVEISDVKEIVEEHLLKGRI-------------------------------
---------VKRLLAGEKESE--DISKS--------------------------------
------LEGVD--FFN--RQMRIALRNCGRIN---------PEDINEYIAF-DGYKALEK
VLT----EMTPEAVIDTMKKSGLRGRGGGGFPTGMKWDFAAK---Q-TADQKYVCCNADE
GDPGAFMDRSVLEGDPH--SVIEAMSIAGFAIGATQGYIYVRAEYPIAVKRLQMAIDQAI
EYGILGDNVLGT-GHKFNLEIRLGAGAFVCGEETALMTSIEGHRGEPRPRPP---FPAVK
GLWGKPTILNNVETYANVPVIILKGAEWF---SSIGT-EK----------SKGTKVFALG
GKINNTGLVEVPMG-TTLREVVYDIGGGIPK-G-K------KFKAAQTGGPSGG--CIP-
-TT----HLDTPIDYDSLIALGSMMGSGGLIVMDEDNCMVDIAKFFLEFTVDESCGKCPP
CRIGTK-RMLEILERI----TE-GKGEAGDIEK------LELLAKNI-KASALCGLGQTA
PNPILSTLKYFRDEYEA-HVFDKK-CPAGVCKSMMK-YTV-DASKCKSCGICAKVCPMSC
IK-------GEK--KVPYVIDNTKCAKCGVCMEKCPF-KAISKG----------------
------------------------------------------------------------
------------------------------------------------------------
------------------------------------------------------------
------------------------------------------------------------
------------------------------------------------------------
------------------------------------------------------------
------------------------------------------------------------
----------
>gi|433671345|gb|AGB42160.1| NADH:ubiquinone oxidoreductase, NADH-binding (51 kD) subunit [Halobacteroides halobius DSM 5150]
------------------------------------------------------------
------------------------------------------------------------
------------------------------------------------------------
------------------------------------------------------------
------------------------------------------------------------
------------------------------------------------------------
------------------------------------------------------------
------------------------------------------------------------
------------------------------------------------------------
------------------------------------------------------------
----MEE---------------SIYR----------------------------------
----------------S-------------------------------HILVCGGTGCVS
SGCKEVQDALRDELDAKDLKN--EV------------KVVETGCHGFCEKGPII-IIYP-
---EGVFYCEVTPEDMEEVVEEHLLKGRT-------------------------------
---------VERLLYEEPITE--ENIPS--------------------------------
------YHDIE--FYE--KQQRVALANCGRID---------PENIEEYIAV-GGYEAVGK
ALT----EMSAQEVIDQVKDAGLRGRGGGGFPTGLKWQFAHD-A---ESDKKYIICNADE
GDPGAFMDRSILEGDPH--RLIEGMIIGGYAMGADEGYVYVRAEYPLAIQRLQKAIDQAE
EYGLLGDNLFGS-DFSFELHIKEGAGAFVCGEETALMNSIEGKRGMPRPRPP---FPAQK
GLWGKPSNINNVETFANVPVIIKETAEEY---SKVGT-EG----------SKGTKVFALT
GKINNTGLAEVPMG-ITIEEIVFDIGGGILG-D-K------DFKAVQIGGPSGG--CLT-
-KE----HLDLPVDYDSLIDAGAMMGSGGLVVMDEDTCMVDVARFFLDFTQSESCGKCTP
CREGTK-RMLEILERI----TA-GEGQEGDIKL------LEDLGENI-KSTSLCGLGQTA
PNPVLSTLKYFRNEYEA-HIYDET-CPAGACSELSSGYVI-DADACIGCTACAKVCPVDA
IE-------GEP--KEDHVIDAEVCISCGACADKCPT-DAISRG----------------
------------------------------------------------------------
------------------------------------------------------------
------------------------------------------------------------
------------------------------------------------------------
------------------------------------------------------------
------------------------------------------------------------
------------------------------------------------------------
----------
>gnl|REF_jgi|Spirs_3688|ref|YP_003805368.1||gi|302340162 NAD(P)-dependent iron-only hydrogenase diaphorase component flavoprotein [Spirochaeta smaragdinae DSM 11293]
------------------------------------------------------------
------------------------------------------------------------
------------------------------------------------------------
------------------------------------------------------------
------------------------------------------------------------
------------------------------------------------------------
------------------------------------------------------------
------------------------------------------------------------
------------------------------------------------------------
------------------------------------------------------------
----MA------------------------------------------------------
--------------FTN-------------------------------YILVCGGTGCES
SKSDQIFKNLIAECEAQGLKD--TV------------QVVKTGCFGFCEQGPIV-KILP-
---EDSFYVRVSPEDAKELISEHIVKGRE-------------------------------
---------VKRLLYN-RDES--KKRAR--------------------------------
------VEDIE--FYQ--KQFRIVLRNCGVIN---------PENIDEYIAR-DGYKALER
ALF----DMKPEDIINELKTAGLRGRGGAGFPTWMKWNFTKQ-A---AGDVKYIVCNADE
GDPGAYMDRSTLEGDPH--SIIEAMTIAGIAVGAHQGYIYIRAEYPLAIKRLQIAMEQSR
GYGLLGKDILGS-GFDFDIEIRLGAGAFVCGEETALLASIEGERGMPKPRPP---FPATK
GLWGCPTVINNVETWANVPVIISRGGDWF---AKIGT-ED----------SKGTKVFALT
GKIRNSGLVEVPMG-TTLREIVYDIGGGIPG-N-K------AFKAVQTGGPSGG--VIT-
-AD----YLDTPIDYSQLQKLGSIMGSGGMIVMDEDDCIVDVAKFYLGFTVEESCGKCAP
CRVGGR-TLYNILDRI----TK-GEGEMEDIER------LKTIGKAM-QKASLCGLGQTS
PNPVMSTLHYFEDEYKA-HIKDKR-CPAGKCKPLIS-YHI-LADKCIGCGVCARKCPVHA
IN-------GER--RQLHEIDHDICIKCGECYKACKF-DAVYVR----------------
------------------------------------------------------------
------------------------------------------------------------
------------------------------------------------------------
------------------------------------------------------------
------------------------------------------------------------
------------------------------------------------------------
------------------------------------------------------------
----------
>gi|324027373|gb|ADY14132.1| NADH dehydrogenase (quinone) [Sphaerochaeta globosa str. Buddy]
------------------------------------------------------------
------------------------------------------------------------
------------------------------------------------------------
------------------------------------------------------------
------------------------------------------------------------
------------------------------------------------------------
------------------------------------------------------------
------------------------------------------------------------
------------------------------------------------------------
------------------------------------------------------------
----MA------------------------------------------------------
--------------FRN-------------------------------YILVCGGTACES
SRSDQIYQNLIEECKAQGIAD--EV------------QVVKTGCFGFCEQGPIV-KILP-
---EDSFYVKVTPEDAKELISEHVIKGRE-------------------------------
---------VTRLLYD-KESS--RKHAK--------------------------------
------VEDIK--FYQ--KQFRIVLRNCGFID---------PENIDEYIAR-EGYQGLEK
ALF----EMTGEEIIEELKTAGLRGRGGAGFPTWMKWNFSRQ-V---QNDTKYVVCNADE
GDPGAYMDRSTCEGDPH--SVLEAMTICGKTIGANQGFIYIRAEYPLAIHRLEIAMKQAR
EYGLLGKNILGS-GFDFDIEIRLGAGAFVCGEETALLQSIEGKRGMPQPRPP---FPAVK
GLWGKPTVINNVETWANVPVILTKGGNWF---NKIGT-AD----------SKGTKVFALT
GKIRNSGLVEVPMG-TTLREIIYDIGGGIAH-D-K------KFKAVQTGGPSGG--VIT-
-AE----NLDTPIDFGSLIRIGSMMGSGGMIVMDEDDCIVDVAKFYLNFSVDESCGKCAP
CRIGGK-SLCNILEKI----TA-GNGTLKDLDT------LANIGEAM-KKGSLCALGQTT
PNPVLSSIKHFKEEYLA-HIVDKT-CPSGKCKKLIS-YTI-NAEKCIGCTACARKCPVAA
IS-------GER--KQVHVIDQSICIKCGVCMETCKF-GAVEIH----------------
------------------------------------------------------------
------------------------------------------------------------
------------------------------------------------------------
------------------------------------------------------------
------------------------------------------------------------
------------------------------------------------------------
------------------------------------------------------------
----------
>ref|YP_004528210.1||gi|333995597 NAD-dependent formate dehydrogenase subunit beta [Treponema azotonutricium ZAS-9]
------------------------------------------------------------
------------------------------------------------------------
------------------------------------------------------------
------------------------------------------------------------
------------------------------------------------------------
------------------------------------------------------------
------------------------------------------------------------
------------------------------------------------------------
------------------------------------------------------------
------------------------------------------------------------
----MA------------------------------------------------------
--------------YNH-------------------------------FILTCGGTGCES
NKGDEIYKSLIANAEKLGVKN--QV------------QIVKTGCFGFCERGPIV-KVLP-
---EDSFYVDVKPEDAAEIIAEQIVKGRE-------------------------------
---------VPRLLYKGDAEK--KSNTA--------------------------------
------VEDIE--FYQ--KQVRVVLRNCGVIN---------PENIDEYIAR-EGYLGLEK
VLF----QWTPEQTIEEMKVSGLRGRGGAGFPTWMKWDFARK-A---PGDVKYVICNADE
GDPGAYMDRSTIEGDPH--SVIEGMITAGKAIGSHQGFVYIRAEYPLAIERLKIAIRQAQ
EYGLLGKDILGS-GFDFDIEIRLGAGAFVCGEETALIKSIEGNRGMPVPKPP---FPANK
GLWQKPTIINNVETLANVPVITNKGGAWL---AKIGT-EK----------SKGTKVFALT
GKIKNSGLVEVPMG-TTLREIIFEIGGGIKG-G-K------KFKGVQTGGPSGG--ILT-
-EA----LLDTPIDFDTLVKNGSMMGSGGMIVMDEDDCVVDVARFYMEFCVDESCGKCSP
CRIGTS-QLLAILDKI----AG-GNGTEADLEK------LETIGKAM-SKASLCALGQTA
PNPTLSTVKNFREEYLE-HIRDKK-CRAGKCKKLVR-FEI-NLDKCIGCGACSKKCPANC
ITQVEGT--DKK--RPPYRIDPEKCLKCGECFKACKF-GAVAKV----------------
------------------------------------------------------------
------------------------------------------------------------
------------------------------------------------------------
------------------------------------------------------------
------------------------------------------------------------
------------------------------------------------------------
------------------------------------------------------------
----------
>gnl|REF_jgi|Dtox_0173|ref|YP_003189751.1||gi|258513529 NADH dehydrogenase (quinone) [Desulfotomaculum acetoxidans DSM 771]
------------------------------------------------------------
------------------------------------------------------------
------------------------------------------------------------
------------------------------------------------------------
------------------------------------------------------------
------------------------------------------------------------
------------------------------------------------------------
------------------------------------------------------------
------------------------------------------------------------
------------------------------------------------------------
----------------------------------------------------------MS
-------------MYRS-------------------------------HVLVCAGAGCIS
SDCKAVQSALIANIQAQGLKD--EI------------KVVETGCMGPCDLGPVV-LIFP-
---DGVFYRKLKPEDTADIVTEHLLKGKL-------------------------------
---------VDRLLHRPTGKS--EQVAT--------------------------------
------FDRME--FFK--RQTRVTLRNTGLIN---------PESIEEYIAR-DGYQALGK
VLS----KYSPEEVISAIKASGLRGRGGAGFPTGLKWEFTAR---A-SGNPKYVVCNADE
GDPGAFMDRSILEGDPH--SVLEAMAICGYAIGAEKGFIYVRAEYPLAVQRLETAIGKCL
EYGLLGRNIFST-GFNFDIEIRVGAGAFVCGEETALLASIEGRRGEPRPKPP---FPAQE
GLWGKPTVINNVETWANIPPIILNGPEWF---SAIGT-EN----------SKGTKVFALA
GKINNTGLVEVPMG-TPLKEIIYDIGGGIPN-G-K------KFKAVQTGGPSGG--CIP-
-AE----YLDTPVDYDSLVKLGTIMGSGGMIIVDEDTCMVDLAKFFLEFVQEESCGKCAP
CRIGTK-RMLEIMERI----VE-GNGKDGDIEL------LEELSQGI-KSSALCGLGQTA
PNPVLSTLRHFREEYIA-HIKDKR-CPAGACQALVT-YYI-DARACKGCGLCSKNCPAGA
IS-------GEK--KKPHVIDAGKCIKCGTCKDKCKF-NSIFIL----------------
------------------------------------------------------------
------------------------------------------------------------
------------------------------------------------------------
------------------------------------------------------------
------------------------------------------------------------
------------------------------------------------------------
------------------------------------------------------------
----------
>ref|YP_004517645.1||gi|333979700 NADH dehydrogenase (quinone) [Desulfotomaculum kuznetsovii DSM 6115]
------------------------------------------------------------
------------------------------------------------------------
------------------------------------------------------------
------------------------------------------------------------
------------------------------------------------------------
------------------------------------------------------------
------------------------------------------------------------
------------------------------------------------------------
------------------------------------------------------------
------------------------------------------------------------
----------------------------------------------------------ME
-------------LYRA-------------------------------HVLVCAGAGCIS
SGCQAVKSALEESIDRLGLKR--EV------------KVVETGCMGPCDLGPVI-VVYP-
---EGVFYRQLKPADAVEIAEEHLLKGRV-------------------------------
---------VERLLYKAPEDG--KTAVT--------------------------------
------SDQID--FFK--KQTRIALRNTGIIN---------PESVEEYIAR-DGYRALGK
VLT----SMTPEEVIECIKKSGLRGRGGAGFPTGLKWEFSAK---A-PGKPKYVVCNADE
GDPGAFMDRSILEGDPH--SVLEAMAICGYAIGANQGYVYVRAEYPLAVQRLSLAIEKAR
EYGLLGESIFGT-GFSFDVEIRVGAGAFVCGEETALLASIEGRRGEPRPRPP---FPAQE
GLWGKPTVINNVETWANIPPIILNGPEWF---ASIGT-EK----------SKGTKVFALA
GKVNNTGLVEVPMG-TTLREIIFDIGGGIPG-G-K------RFKAAQTGGPSGG--CIP-
-AR----YLDVPVDYESLTQLGAIMGSGGLIIMDEDTCMVDLARFFLEFVQDESCGKCSP
CRIGTK-RMLEIVERI----TR-GEGRDGDIEL------LEELGHGI-KSSALCGLGQTA
PNPVLSTIRHFRDEYEA-HIYHKK-CPAGVCRALMV-YAI-DEEKCNGCGRCALVCPAKA
VS-------GEK--KKPHRIDLEKCLRCGTCMEKCKF-GAIYTI----------------
------------------------------------------------------------
------------------------------------------------------------
------------------------------------------------------------
------------------------------------------------------------
------------------------------------------------------------
------------------------------------------------------------
------------------------------------------------------------
----------
>gi|225168515|gb|EEG77317.1| NADH dehydrogenase (quinone) [Dethiobacter alkaliphilus AHT 1]
------------------------------------------------------------
------------------------------------------------------------
------------------------------------------------------------
------------------------------------------------------------
------------------------------------------------------------
------------------------------------------------------------
------------------------------------------------------------
------------------------------------------------------------
------------------------------------------------------------
------------------------------------------------------------
----M-----------------TFYR----------------------------------
----------------G-------------------------------HLLVCGGEGCTS
SGCNEVHGAFREAMRKKKIED--EI------------KIVQTGCHGYCEKGPLV-VVYP-
---EGVMYNRVGVKDASEIVNEHLVKGKP-------------------------------
---------VTRLFLTDPISV--DQVPK--------------------------------
------YEELD--LFR--KQHRIALRNCGMMD---------PDSVNEYIAR-GGYSGLAK
MLD----TMQPAEVVNEIKESGLRGRGGGGFPTATKWEFCSK-A---KSNKKYIICNADE
GDPGAFMDRSLLEGDPH--SVLEGMIIAGYAIGADEGYLYIRAEYPLAIKRIRNAINQAK
ELGLLGENILGS-GFNMELKIKEGAGAFVCGEETALIASIEGERGVPRSRPP---FPAIK
GLFGKPTIINNVETLANIPYIIDQGAQTF---ASVGT-DK----------SKGTKVFALT
GKVKNSGLVEVPMG-ISVREIVYEIGGGTFE-G-K------KFKAVQTGGPSGG--CLP-
-ES----KLDLPIDYDSLASAGTIMGSGGLVVMDEDSCMIDVAKYFLTFTRKESCGKCTP
CREGTM-RLLEMLEKI----TA-GEGEMADLDR------LERLAKTI-KTSALCGLGQTA
PNPILSTLQYFRKEYET-HIKDKK-CPAGVCQALFF-YRI-DDHICVGCGVCIKACPTDA
IE-------GER--KQAHHLDMEKCIKCGGCVDACPF-HAVIKE----------------
------------------------------------------------------------
------------------------------------------------------------
------------------------------------------------------------
------------------------------------------------------------
------------------------------------------------------------
------------------------------------------------------------
------------------------------------------------------------
----------
>ref|YP_001321848.1||gi|150391799 NADH dehydrogenase (quinone) [Alkaliphilus metalliredigens QYMF]
------------------------------------------------------------
------------------------------------------------------------
------------------------------------------------------------
------------------------------------------------------------
------------------------------------------------------------
------------------------------------------------------------
------------------------------------------------------------
------------------------------------------------------------
------------------------------------------------------------
------------------------------------------------------------
----------------------------------------------------------MD
-------------VCRA-------------------------------HVLVCGGTGCAS
SDSFKMIDKFEEELKKVELEK--EI------------KVVKTGCFGLCEAGPIV-IVYP-
---GGVFYSQVKLEDVERITKEHLLKGRI-------------------------------
---------VTDLVYKESIEE--NLIKG--------------------------------
------IDEVG--FYK--KQKRVALRNCGIIN---------PEVIEEYIAF-DGYKALGK
VLT----EMKPEEVIDIIKRSGLRGRGGGGFPSGLKWEFTAK---A-EGDEKYVACNADE
GDPGAFMDRSVLEGDPH--VIIEAMAIAAYAAGANRGYVYIRAEYPIAVERLEIAIKQAR
ENGLLGKNIFGT-EFDFELEIRLGAGAFVCGEETALINSIEGKRGMPRPRPP---FPAHK
GIWNKPTLLNNVETYANVPQIILNGAEWF---ASMGT-EK----------SKGTKVFALG
GKINNTGLLEVAMG-TTLREVIYDVGGGIPN-G-K------AFKAVQTGGPSGG--CIT-
-AE----HLDTPIDYDNLIALGSMMGSGGMIVMDEDNCMVDIARFFLDFTVEESCGKCPP
CRIGTK-RMLELLDKI----TE-GKGELEDLDK------LERLAESI-KVASLCGLGQTA
PNPVLSTLKYFRDEYEA-HVKEKS-CPAGVCQALTN-YVI-TDD-CKGCTLCVKACPVDA
IH-------GER--KAVHLINTDTCIKCGACVDKCPF-KAIVKK----------------
------------------------------------------------------------
------------------------------------------------------------
------------------------------------------------------------
------------------------------------------------------------
------------------------------------------------------------
------------------------------------------------------------
------------------------------------------------------------
----------
>gi|372102371|gb|AEX86275.1| NADH:ubiquinone oxidoreductase, NADH-binding (51 kD) subunit [Marinitoga piezophila KA3]
------------------------------------------------------------
------------------------------------------------------------
------------------------------------------------------------
------------------------------------------------------------
------------------------------------------------------------
------------------------------------------------------------
------------------------------------------------------------
------------------------------------------------------------
------------------------------------------------------------
------------------------------------------------------------
----------------------------------------------------------MP
-------------SYKY-------------------------------HILICGGTGCTS
SKSELIKDNLEKIIKEKNLEN--DV------------QVVRTGCFGFCEQGPIV-KFLP-
---DNTFYVRVTPEDAEELVNEHIIKGRK-------------------------------
---------VERLLYVEPTEK--EKIDES-------------------------------
-------KKMP--FYK--KQIRVALRNAGLID---------PDDIDEYIAN-DGYQALAK
ALS-----MTPEEVVEEVRESGLRGRGGGGFPTGLKWGFAQK-A---KSDVKYVVCNADE
GDPGAFMDRSVLEGDPH--SVIEGMAIAGYAIGANQGYIYIRAEYPLAVKRLQNAINQAR
EYGLLGENILGT-DFSFDLEIRLGAGAFVCGEETALLASIEGYRGEPRTKPP---FPAQK
GLWGKPTIINNVETLANIAPIILKGAKWF---RSLGT-EK----------SPGTKVFALA
GKVNNVGLVEVPMG-TTLREVIFDIGGGIRD-N-K------KFKAVQTGGPSGG--CIP-
-EA----YLDTPIDFDTLTALGSMMGSGGMIVMDENTCMPDVAKFYLEFSVEESCGKCTP
CRIGNV-RLLEILEKI----TS-GRATIEDLNT------LETLGKTI-KDSALCGLGQTS
PNPILSTLHYFRDEYEA-HVLDKT-CPAGVCKNLIT-YVI-DKDKCVGCTACARVCPVNA
IS-------GEI--KKPHEIDQEKCIKCGACYATCRF-GAIEKI----------------
------------------------------------------------------------
------------------------------------------------------------
------------------------------------------------------------
------------------------------------------------------------
------------------------------------------------------------
------------------------------------------------------------
------------------------------------------------------------
----------
>gi|570739786|gb|AHF10653.1| NADH dehydrogenase [Dehalobacter restrictus DSM 9455]
------------------------------------------------------------
------------------------------------------------------------
------------------------------------------------------------
------------------------------------------------------------
------------------------------------------------------------
------------------------------------------------------------
------------------------------------------------------------
------------------------------------------------------------
------------------------------------------------------------
------------------------------------------------------------
------------------------------------------------------------
------------------------------------------------------------
------------------------------------------------------------
------------------------------------------------------------
--------------------------MSET------------------------------
------------AKNL--KQYRIALRNCGLIN---------PENILDYIAV-GGYEALGR
VLT----TMSQDQVIDEIKKSGLRGRGGGGFPTGLKWEITKN-QEN---KDKYIICNADE
GDPGAFMDRSILEGDPH--SVLEAMVIGGYAIGAATGFIYIRAEYPLAISRLQIALREAR
ELGFLGKNIFNT-SFSFDIQLKYGAGAFVCGEETALINSCEGKRGEPNFKPP---YPAEE
GYWGCPTCVNNVETFANISPIILKGSSWF---ASIGT-EK----------SKGTKVFALV
GKVKNVGLVEVPMG-TTLREIIFQIGGGIPN-G-H------KFKAVQTGGPSGG--VIP-
-EK----HLDIPLDYDNLLSIGSMMGSGGMIIMDETDNMVNIAKFYLEFTMDESCGRCTP
CRIGTK-RLYEKLNLI----TR-RKGTMADLDA------IKQLAYMV-KGSSLCGLGQTA
PSPVISTMKYFWDEYLA-LIKDID-HPQGEGHYQAK------------------------
-----------N-----------------------KI----GLES---------------
------------------------------------------------------------
------------------------------------------------------------
------------------------------------------------------------
------------------------------------------------------------
------------------------------------------------------------
------------------------------------------------------------
------------------------------------------------------------
----------
>gi|409020585|gb|AFV02616.1| putative iron-only hydrogenase, electron-transferring subunit HymB [Dehalobacter sp. DCA]
------------------------------------------------------------
------------------------------------------------------------
------------------------------------------------------------
------------------------------------------------------------
------------------------------------------------------------
------------------------------------------------------------
------------------------------------------------------------
------------------------------------------------------------
------------------------------------------------------------
------------------------------------------------------------
------------------------------------------------------------
------------------------------------------------------------
------------------------------------------------------------
------------------------------------------------------------
--------------------------MSET------------------------------
------------AKNL--KQYRIALRNCGLIN---------PENILDYIAV-GGYEAMGR
VLT----TMSQDQVIDEIKKSGLRGRGGGGFSTGLKWEITKN-QEN---KDKYIICNADE
GDPGAFMDRSILEGDPH--SVLEAMVIGGYAIGAATGFIYIRAEYPLAISRLQIALREAR
ELGFLGENIFNT-SFSFDIQLKYGAGAFVCGEETALINSCEGKRGEPNFKPP---YPAEE
GYWGCPTCVNNVETFANISPIILKGSSWF---ASIGT-EK----------SKGTKVFALV
GKVKNVGLVEVPMG-TTLREIIFQIGGGIPN-G-H------KFKAVQTGGPSGG--VIP-
-EK----HLDIPLDYDNLLSIGSMMGSGGMIIMDETDNMVNIAKFYLEFTMDESCGRCTP
CRIGTK-RLYEKLNLI----TR-RKGTMADLDA------IKQLAYMV-KGSSLCGLGQTA
PSPVISTMKYFWDEYLA-LIKDID-HPRGEGHYQAK------------------------
-----------N-----------------------KI----GLKS---------------
------------------------------------------------------------
------------------------------------------------------------
------------------------------------------------------------
------------------------------------------------------------
------------------------------------------------------------
------------------------------------------------------------
------------------------------------------------------------
----------
>ref|YP_006717363.1||gi|404493257 cytoplasmic [FeFe]-hydrogenase-associated NADPH oxidoreductase, major subunit [Pelobacter carbinolicus DSM 2380]
------------------------------------------------------------
------------------------------------------------------------
------------------------------------------------------------
------------------------------------------------------------
------------------------------------------------------------
------------------------------------------------------------
------------------------------------------------------------
------------------------------------------------------------
------------------------------------------------------------
------------------------------------------------------------
------------------------------------------------------------
------------------------------------------------------------
------------------------------------------------------------
------------------------------------------------------------
------------------------------------------------------------
---------MA--T-----QLRIATRNSGFID---------PESVESYIAV-GGYQALGK
CLS----EMKPADVIELMKNSGLRGRGGAGFPTGVKWGFAAK-Y---DSDIKHVVCNADE
GDPGAFMDRAVLEGDPH--SVLEAMAIGAYAIGGNKGTIYIRAEYPLAIARLKMAIEQAK
EMGVLGDNIMGT-DFCFDLELKYGAGAFVCGEETALINSMEGNRGEPYTKPP---FPAEA
GYWNKPTIVNNVETLANIPAIIMKGADWF---NKIGT-ET----------SKGTKVFCIC
GKIANVGLIEVPMG-TTLKEVIYDIGGGIPG-G-K------EFKAVQTGGPSGG--ALT-
-YK----DLDAPIDYENLVARQSMMGSGGMIVMDEEDCMVSVAKFFLDFTMDETCGKCTP
CRIGSK-RIYELLDKI----TI-GQGTEADLEK------LRSLSVNI-KDTALCGLGQTM
PNPVLSTMRVFEDEYRA-HVIDKK-CPAGVCAELLE-YTV-VDQKCVGCTLCAKVCPVNC
IS-------GKP--KEVHVIDQAACIKCGACLDKCKF-DAIIKQ----------------
------------------------------------------------------------
------------------------------------------------------------
------------------------------------------------------------
------------------------------------------------------------
------------------------------------------------------------
------------------------------------------------------------
------------------------------------------------------------
----------
>gnl|REF_jgi|Pmob_0724|ref|YP_001567771.1||gi|160902190 NADH dehydrogenase (quinone) [Petrotoga mobilis SJ95]
------------------------------------------------------------
------------------------------------------------------------
------------------------------------------------------------
------------------------------------------------------------
------------------------------------------------------------
------------------------------------------------------------
------------------------------------------------------------
------------------------------------------------------------
------------------------------------------------------------
------------------------------------------------------------
------------------------------------------------------------
------------------------------------------------------------
------------------------------------------------------------
------------------------------------------------------------
------------------------------------------------------------
---------MP-------EQVRIVLRNAGNID---------PENIEDYLKN-NGYLALAK
ALN-----SKREEVIQTVLDSNLRGRGGGGFPTGLKWKFAMQ-A---KGDEKYVICNADE
GDPGAFMDRSVLEGDPH--SVLEGMAIAGYAIGAQKGIIYIRAEYPLAVARLKVAISQAK
DYGLLGENILGS-NFSFDIEIRLGAGAFVCGEETALIHSIEGLRGEPTNKPP---FPANS
GLWKKPTVINNVETLANIAPIILNGADWF---KQFGT-EN----------SPGTKVFALA
GDVKKVGLVEVPMG-TTLREIIFDIGGGIKG-D-K------KFKAVQTGGPSGG--CIP-
-AE----YLDTPIDYDSLQALGSMMGSGGMIVMDEDTCMVDVAKFYLQFTVDESCGKCTT
CRVGNV-RLLEILEKI----TS-GNAQLEDLDH------MLTLANVV-KNGSLCGLGQTA
PNPILSTYRYFEDEYKE-HILDRN-CRAGVCKNLIR-YEI-IPENCTGCTACARVCPTEA
IQ-------GEL--RKPHTIDQEKCIKCGSCYTTCRF-NAIKIV----------------
------------------------------------------------------------
------------------------------------------------------------
------------------------------------------------------------
------------------------------------------------------------
------------------------------------------------------------
------------------------------------------------------------
------------------------------------------------------------
----------
>gnl|REF_jgi|Clole_2395|ref|YP_004309300.1||gi|326791479 NADH dehydrogenase (quinone) [Clostridium lentocellum DSM 5427]
------------------------------------------------------------
------------------------------------------------------------
------------------------------------------------------------
------------------------------------------------------------
------------------------------------------------------------
------------------------------------------------------------
------------------------------------------------------------
------------------------------------------------------------
------------------------------------------------------------
------------------------------------------------------------
----M------------------------------------------------------S
-------------KYTM-------------------------------HILVCGGTGCLS
SQSNEIVDQLIAHIEEAGMSE--EV------------QVLKTGCFGFCEKGPIV-KILP-
---DNTFYVQVKPEDAEEIVKEHIVKGRK-------------------------------
---------VPRLLYEDPTTE--EHVSDS-------------------------------
-------KHMD--FYK--KQMRVALRNCGFID---------PDNIEEYIAR-DGYAALAK
VLT-----MTQEEVINEVKASGLRGRGGGGFPTGLKWEFAYK-NKA---DQKYVVCNADE
GDPGAFMDRSILEGDPN--SIVEAMAICGYAIGATKGLVYIRAEYPLAIKRLESAIHSAR
EYGLLGDNIMGS-DFCFDIDIRFGAGAFVCGEETALIHSMEGMRGEPTTKPP---FPAAS
GYWGKPTNVNNVETFANIPVIILKGAEWF---SKIGT-EK----------SKGTKVFALA
GKINNVGLIEVPMG-ITLREVIYDIGGGIKN-G-K------QFKAVQTGGPSGG--CLT-
-VK----DLDTPIDFDNLIAKGSMMGSGGMIVLDEDDCMPAVAKFYLEFTAEESCGKCTP
CRIGTK-RLLEILEKI----TA-GKGSEEDLKV------LKELSEVI-KDTALCGLGQTA
PNPVLSTLTTFEDEYLA-HIYDHK-CPAGQCTALLQ-YHI-T-EQCKGCTACARVCPVGA
IS-------GTV--KALHTIDQEKCIKCGACMDKCKF-AAIVRE----------------
------------------------------------------------------------
------------------------------------------------------------
------------------------------------------------------------
------------------------------------------------------------
------------------------------------------------------------
------------------------------------------------------------
------------------------------------------------------------
----------
>gnl|REF_jgi|Odosp_0186|ref|YP_004251474.1||gi|325278932 NADH dehydrogenase (quinone) [Odoribacter splanchnicus DSM 20712]
------------------------------------------------------------
------------------------------------------------------------
------------------------------------------------------------
------------------------------------------------------------
------------------------------------------------------------
------------------------------------------------------------
------------------------------------------------------------
------------------------------------------------------------
------------------------------------------------------------
------------------------------------------------------------
----M-------------------------------------------------------
-------------SYKM-------------------------------HILVCGGTGCRA
SASKNIICRLEDCLKERALED--EV------------QVIATGCFGFCEKGPIV-KIMP-
---DNTFYVQVKPEDAEEIVNEHIIKGRK-------------------------------
---------VERLLYKEPSKK--VTVSDS-------------------------------
-------KHME--FYK--KQLRIALRNCGFID---------PENIEECIGR-DGYSALAK
CLT----EMTPEAVIDEIKRSGLRGRGGGGFPTGLKWEFARK-YQA---DQKYVVCNADE
GDPGAFMDRSIMEGDPH--SVIEAMAICGYSIGASKGLVYIRAEYPLAIERLRIAIEQAE
KYGLLGENILGT-DFSFHIEIRYGAGAFVCGEETALIHSMEGHRGEPTTKPP---FPAES
GYLNKPTNVNNVETLANIPVILNKGADWF---ASIGT-ER----------SKGTKVFALA
GKINNVGLIEVPMG-TTLREVIYEIGGGIKN-G-K------KFKAVQTGGPSGG--CLT-
-EK----HLDTPIDFDNLLAAGSMMGSGGMIVMDEDDCMVAVAKFYLEFIVEESCGKCSP
CRIGNK-RLLEILTRI----TE-GKGTMEDLDN------LRNLSQVI-KDTALCGLGQTS
PNPVLSTLEHFYDEYVA-HIRDHK-CPAGKCKALLS-FRI-DPQLCVGCTLCSRNCPVDA
II-------GER--KEAHFIDTTKCIKCGTCKDKCKF-NAISAG----------------
------------------------------------------------------------
------------------------------------------------------------
------------------------------------------------------------
------------------------------------------------------------
------------------------------------------------------------
------------------------------------------------------------
------------------------------------------------------------
----------
>ref|NP_622545.1||gi|20807374 NADH:ubiquinone oxidoreductase, NADH-binding (51 kD) subunit [Caldanaerobacter subterraneus subsp. tengcongensis MB4]
------------------------------------------------------------
------------------------------------------------------------
------------------------------------------------------------
------------------------------------------------------------
------------------------------------------------------------
------------------------------------------------------------
------------------------------------------------------------
------------------------------------------------------------
------------------------------------------------------------
------------------------------------------------------------
-----------------------------------------------------------M
-------------LYRS-------------------------------HVMVCGGTGCTS
SGSDEVAERFIEEIKKAGLDK--EI------------LVVRTGCFGLCELGPVV-VVYP-
---EGVFYSRVKPEYVPEIVEEHLLKGRP-------------------------------
---------VRKYIYGESLEE--KAIKP--------------------------------
------LEETP--FFR--KQRRIALRNCGVIN---------PEDIREAIAF-DGYKALAK
VLT----EMTPEQVIEEVKKSGLRGRGGGGFPTGVKWEFAYK---Q-KETPKYVVCNADE
GDPGAFMDRSILEGDPH--SVLEAMAIAGYAIGANHGYIYVRAEYPLAVKRLKIAIQQAR
EYGLLGKDIFGT-GFDFDIEIRLGAGAFVCGEETALLNSIMGKRGEPRPRPP---FPAVK
GVWGKPTIINNVETFANIPPIILNGGEWF---ASIGT-EK----------SKGTKVFALT
GKVNNTGLIEVPMG-TTLREIIYEIGGGIPG-G-K------KFKAVQIGGPSGG--CIP-
-AE----LLDTPIDYDSLTSAGAMMGSGGLVVMDEDTCMVNVAKFFLEFTVDESCGKCAP
CRIGTK-RMLELLDKI----TS-GKGEEGDIEK------LEELAKTI-KATALCGLGQTA
PNPVLSTLRYFRHEYEA-HIKEKR-CPAGVCTALLS-FVI-DPEKCKACGICAKNCPVGA
IS-------GKP--KTPYVIDQEKCIKCGTCIDKCPF-GAIYKK----------------
------------------------------------------------------------
------------------------------------------------------------
------------------------------------------------------------
------------------------------------------------------------
------------------------------------------------------------
------------------------------------------------------------
------------------------------------------------------------
----------
>gnl|REF_jgi|Csac_1863|ref|YP_001180639.1||gi|146296868 NADH dehydrogenase (quinone) [Caldicellulosiruptor saccharolyticus DSM 8903]
------------------------------------------------------------
------------------------------------------------------------
------------------------------------------------------------
------------------------------------------------------------
------------------------------------------------------------
------------------------------------------------------------
------------------------------------------------------------
------------------------------------------------------------
------------------------------------------------------------
------------------------------------------------------------
----------------------------------------------------------MP
-------------LYRA-------------------------------HVLVCGGTGCTS
GGSDKIYDAFLKEIENFNLKD--EV------------QVIRTGCFGLCAEGPIV-IVYP-
---EGAFYSKVADSDVKEIVEEHLLKGRI-------------------------------
---------VKRLLYKESLEE--GQIRS--------------------------------
------LNEVK--FYK--KQMRIALRNCGVIN---------PENIEEYIAY-DGYKALAK
VLT----EMTPEQVIDWVKRSGLRGRGGGGFPTGLKWEFAAK---A-PGDVKYVVCNADE
GDPGAYMDRSILEGDPH--SVIEAMAIAGYAIGSKQGYVYVRAEYPLAVKRLEIAINQAR
EYGLLGKNILGT-DFEFDIEIRLGAGAFVCGEETALMTSIEGHRGEPRPRPP---FPAVK
GLWSKPTLLNNVETYANIPVIILKGPEWF---ASIGT-EK----------SKGTKVFALV
GKVNNTGLIEVPMG-TTVREIVEDIGGGIPG-G-K------KFKAVQTGGPSGG--CIP-
-AS----LMDTPIDFDSLTALGTMMGSGGMIVMDEDTCMVDIAKFFLEFTVDESCGKCPP
CRIGTR-RMLEILQKI----TS-GNGTEEDLEK------LEELAYSI-KDSALCGLGQTA
PNPVLSTLRYFRDEYEA-HVKEKR-CPAGACKALLR-IVI-DKDLCKGCGICAKNCPANA
IT-------GQI--KKPFEIDQEKCIKCGVCIEKCPF-KAISKKA---------------
------------------------------------------------------------
------------------------------------------------------------
------------------------------------------------------------
------------------------------------------------------------
------------------------------------------------------------
------------------------------------------------------------
------------------------------------------------------------
----------
>gnl|REF_jgi|Athe_1298|ref|YP_002573171.1||gi|222529289 NADH dehydrogenase [Caldicellulosiruptor bescii DSM 6725]
------------------------------------------------------------
------------------------------------------------------------
------------------------------------------------------------
------------------------------------------------------------
------------------------------------------------------------
------------------------------------------------------------
------------------------------------------------------------
------------------------------------------------------------
------------------------------------------------------------
------------------------------------------------------------
----------------------------------------------------------MP
-------------LYRS-------------------------------HVLVCGGTGCTS
GGSDKIYDAFIKEIEEQNLKD--EV------------QVIRTGCFGLCAEGPIV-IVYP-
---EGAFYSKVADSDVKEIVEEHLLKGRI-------------------------------
---------VKRLLYKESIEE--GQIKS--------------------------------
------LNEVK--FYK--KQMRIALRNCGVIN---------PENIEEYIAY-DGYKALAK
VLT----EMTPEQVIDWVKRSGLRGRGGGGFPTGLKWEFAAK---A-PGDVKYVVCNADE
GDPGAYMDRSILEGDPH--SVIEAMAIAGYAIGSKQGYVYVRAEYPLAVKRLEIAIEQAR
QYGLLGKNILGT-GFEFDIEIRLGAGAFVCGEETALMTSIEGHRGEPRPRPP---FPAVK
GLWGKPTLLNNVETYANIPVIILKGPEWF---ASIGT-EK----------SKGTKVFALV
GKVNNTGLIEVPMG-TTVREIVEDIGGGIPG-G-K------KFKAVQTGGPSGG--CIP-
-AS----LMDTPIDFDSLTALGTMMGSGGMIVMDEDTCMVDIAKFFLEFTVDESCGKCPP
CRIGTR-RMLEILQKI----TS-GNGTEEDLEK------LEELAYSI-KDSALCGLGQTA
PNPVLSTLRYFRDEYEA-HVKEKR-CPAGACKALLR-IVI-DKDLCKGCGICAKNCPANA
IT-------GQI--KKPFEIDQSKCIKCGVCIEKCPF-KAISKKA---------------
------------------------------------------------------------
------------------------------------------------------------
------------------------------------------------------------
------------------------------------------------------------
------------------------------------------------------------
------------------------------------------------------------
------------------------------------------------------------
----------
>gnl|REF_jgi|Calow_1089|ref|YP_004002452.1||gi|312135114 NADH dehydrogenase (quinone) [Caldicellulosiruptor owensensis OL]
------------------------------------------------------------
------------------------------------------------------------
------------------------------------------------------------
------------------------------------------------------------
------------------------------------------------------------
------------------------------------------------------------
------------------------------------------------------------
------------------------------------------------------------
------------------------------------------------------------
------------------------------------------------------------
----------------------------------------------------------MP
-------------LYRS-------------------------------HVLVCGGTGCTS
GGSDKIYDAFLKEIEAQNLKD--EV------------QVIHTGCFGLCAEGPIV-IVYP-
---EGAFYSKVTDSDVKEIVEEHILKGRI-------------------------------
---------VKRLLYKESIEE--GQIKS--------------------------------
------LNEVK--FYK--KQMRIALRNCGIIN---------PENIEEYIAY-DGYKALAK
VLT----EMTPEQVIDWVKRSGLRGRGGGGFPTGLKWEFAAK---A-PGDVKYVVCNADE
GDPGAYMDRSILEGDPH--SVIEAMAIAGYAIGSKQGYVYVRAEYPLAVKRLEIAINQAR
EYGLLGKNILGT-DFEFDIEIRLGAGAFVCGEETALMTSIEGHRGEPRPRPP---FPAVK
GLWGKPTLLNNVETYANIPVIILKGPEWF---ASIGT-EK----------SKGTKVFALV
GKVNNTGLIEVPMG-TTVREIVEDIGGGIPG-G-K------KFKAVQTGGPSGG--CIP-
-AS----LIDTPIDFDSLTALGTMMGSGGMIVMDEDTCMVDIAKFFLEFTVDESCGKCPP
CRIGTR-RMLEILQKI----TT-GNGTEEDLEK------LEELAYSI-KDSALCGLGQTA
PNPVLSTLRYFRDEYEA-HVKEKR-CPAGACKALLR-IVI-DKDLCKGCGICAKNCPANA
IT-------GQI--KKPFEIDQSKCIKCGVCIEKCPF-KAISKKA---------------
------------------------------------------------------------
------------------------------------------------------------
------------------------------------------------------------
------------------------------------------------------------
------------------------------------------------------------
------------------------------------------------------------
------------------------------------------------------------
----------
>ref|YP_005045888.1||gi|374295697 NADH:ubiquinone oxidoreductase, NADH-binding (51 kD) subunit [[Clostridium] clariflavum DSM 19732]
------------------------------------------------------------
------------------------------------------------------------
------------------------------------------------------------
------------------------------------------------------------
------------------------------------------------------------
------------------------------------------------------------
------------------------------------------------------------
------------------------------------------------------------
------------------------------------------------------------
------------------------------------------------------------
----------------------------------------------------------MQ
-------------LYRS-------------------------------HVLVCGGTGCTS
SNSEKIIAEFETHLAKNNLQN--EV------------KVVKTGCFGLCAKGPII-VVYP-
---EGAMYTMVTVEDVKEITEEHLLKGRI-------------------------------
---------VKRLLHNDTHED--GTSKS--------------------------------
------LENVD--FFS--RQMRIALRNCGVIN---------PEDITEYIAY-DGYKALGK
VLT----ELKPEEVIDIIKRSGLRGRGGGGFPTGLKWEFAAK---Q-PGGQKYVCCNADE
GDPGAFMDRSVLEGDPH--SVIEAMAIAGYAIGADQGYVYIRAEYPIAVKRLQIAIEQAK
EYGLLGKNIFGT-DFSFDLEIRLGAGAFVCGEETALMTSIEGHRGEPRPRPP---FPAVK
GLWGKPTILNNVETYANIPQIILKGPEWF---ASIGT-EK----------SKGTKVFAVG
GKINNTGLVEIPMG-TTLREVIYDIGGGIPN-G-K------KFKAAQTGGPSGG--CIP-
-AS----HLDTPIDYDSLIQLGSMMGSGGLIIMDEDNCMVDIAKFFLEFTVDESCGKCPP
CRIGTK-RMLEILERI----TE-GKGEEGDIEK------LELLAKNI-KASALCGLGQTA
PNPILSTLRYFKDEYIA-HVKDKK-CPAGVCKAMMR-YII-NAELCKSCGICARQCPVKA
IS-------GEK--KVPYVIDQDKCIKCGVCMEKCPF-KAIFKN----------------
------------------------------------------------------------
------------------------------------------------------------
------------------------------------------------------------
------------------------------------------------------------
------------------------------------------------------------
------------------------------------------------------------
------------------------------------------------------------
----------
>gnl|REF_jgi|Calkr_1283|ref|YP_004026403.1||gi|312793480 NADH dehydrogenase (quinone) [Caldicellulosiruptor kristjanssonii I77R1B]
------------------------------------------------------------
------------------------------------------------------------
------------------------------------------------------------
------------------------------------------------------------
------------------------------------------------------------
------------------------------------------------------------
------------------------------------------------------------
------------------------------------------------------------
------------------------------------------------------------
------------------------------------------------------------
----------------------------------------------------------MP
-------------LYRS-------------------------------HVLVCGGTGCTS
GGSDRIYDAFLKEIEAQNLKD--EI------------QVIRTGCFGLCAEGPIV-IVYP-
---EGAFYSKVADSDVKEIVEEHLLKGRI-------------------------------
---------VKRLLYRESVEE--GQIKS--------------------------------
------LNEVK--FYK--KQMRIALRNCGVIN---------PENIEEYIAY-DGYKALAK
VLT----EMTPEQVIDWVKRSGLRGRGGGGFPTGLKWEFAAK---A-PGDVKYVVCNADE
GDPGAYMDRSILEGDPH--SVIEAMAIAGYAIGSKQGYVYVRAEYPLAVKRLEIAIEQAR
QYGLLGKNILGT-DFEFDIEIRLGAGAFVCGEETALMTSIEGHRGEPRPRPP---FPAVK
GLWGKPTLLNNVETYANIPVIILKGPEWF---ASIGT-EK----------SKGTKVFALV
GKVNNTGLIEVPMG-TTVREIVEDIGGGIPG-G-K------KFKAVQTGGPSGG--CIP-
-AS----LMDTPIDFDSLTALGTMMGSGGMIVMDEDTCMVDIAKFFLEFTVDESCGKCPP
CRIGTR-RMLEILQKI----TS-GNGTEEDLEK------LEELAYSI-KDSALCGLGQTA
PNPVLSTLRYFRDEYEA-HVKEKR-CPAGACKALLR-IVI-DKELCKGCGICAKNCPANA
IT-------GQI--KKPFEIDQSKCIKCGVCIEKCPF-KAISKKA---------------
------------------------------------------------------------
------------------------------------------------------------
------------------------------------------------------------
------------------------------------------------------------
------------------------------------------------------------
------------------------------------------------------------
------------------------------------------------------------
----------
>gi|343964191|gb|AEM73338.1| Respiratory-chain NADH dehydrogenase domain 51 kDa subunit [Caldicellulosiruptor lactoaceticus 6A]
------------------------------------------------------------
------------------------------------------------------------
------------------------------------------------------------
------------------------------------------------------------
------------------------------------------------------------
------------------------------------------------------------
------------------------------------------------------------
------------------------------------------------------------
------------------------------------------------------------
------------------------------------------------------------
----------------------------------------------------------MP
-------------LYRS-------------------------------HVLVCGGTGCTS
GGSDRIYDAFLKEIEAQNLKD--EI------------QVIRTGCFGLCAEGPIV-IVYP-
---EGAFYSKVADSDVKEIVEEHLLKGRI-------------------------------
---------VKRLLYRESVEE--GQIKS--------------------------------
------LNEVK--FYK--KQMRIALRNCGVIN---------PENIEEYIAY-DGYKALAK
VLT----EMTPEQVIDWVKRSGLRGRGGGGFPTGLKWEFAAK---A-PGDVKYVVCNADE
GDPGAYMDRSILEGDPH--SVIEAMAIAGYAIGSKQGYVYVRAEYPLAVKRLEIAIEQAR
QYGLLGKNILGT-DFEFDIEIRLGAGAFVCGEETALMTSIEGHRGEPRPRPP---FPAVK
GLWGKPTLLNNVETYANIPVIILKGPEWF---ASIGT-EK----------SKGTKVFALV
GKVNNTGLIEVPMG-TTVREIVEDIGGGIPG-G-K------KFKAVQTGGPSGG--CIP-
-AS----LMDTPIDFDSLTALGTMMGSGGMIVMDEDTCMVDIAKFFLEFTVDESCGKCPP
CRIGTR-RMLEILQKI----TS-GNGTEEDLEK------LEELAYSI-KDSALCGLGQTA
PNPVLSTLRYFRDEYEA-HVKEKR-CPAGACKALLR-IVI-DKELCKGCGICAKNCPANA
IT-------GQI--KKPFEIDQSKCIKCGVCIEKCPF-KAISKRA---------------
------------------------------------------------------------
------------------------------------------------------------
------------------------------------------------------------
------------------------------------------------------------
------------------------------------------------------------
------------------------------------------------------------
------------------------------------------------------------
----------
>gnl|REF_jgi|Cthe_0341|ref|YP_001036772.1||gi|125972862 NADH dehydrogenase (quinone) [Ruminiclostridium thermocellum ATCC 27405]
------------------------------------------------------------
------------------------------------------------------------
------------------------------------------------------------
------------------------------------------------------------
------------------------------------------------------------
------------------------------------------------------------
------------------------------------------------------------
------------------------------------------------------------
------------------------------------------------------------
------------------------------------------------------------
----------------------------------------------------------MQ
-------------LYRA-------------------------------HVLVCGGTGCTS
SNSNKIITELEEQIARNGIQN--EV------------KVVRTGCFGLCAEGPIM-VVYP-
---EGAMYTMVKVEDVKEIVEEHLVKGRI-------------------------------
---------VKRLLPGGGGKD--EKA-S--------------------------------
------LEGND--FFA--KQQRIALRNCGVIN---------PENIDEYIAF-DGYKALAK
VLT----EMTPEQVVDVIKRSGLRGRGGGGFPTGLKWEFAMK---Q-DADQKYVCCNADE
GDPGAFMDRSVLEGDPH--SVIEAMAIAGYAIGANQGYVYVRAEYPIAVKRLGIAIQQAR
EYGLLGKNIFGT-DFSFDVDIRLGAGAFVCGEETALMTSIEGHRGEPRPRPP---FPAVK
GLWQKPTLLNNVETYANIPQIILKGPEWF---ASIGT-EK----------SKGTKVFAVG
GKINNTGLVEIPMG-TTLREVIYDIGGGIPN-G-K------KFKAAQTGGPSGG--CIP-
-AS----HIDTPIDYDSLTQLGSMMGSGGLIIMDEDTCMVDIAKFFLEFTVDESCGKCPP
CRIGTK-RMYEILERI----TE-GKGEEGDIEK------LEMLAKNI-KASALCGLGQTA
PNPILSTLRYFRHEYIE-HVRDKK-CAAGVCKALMH-YEI-DAEKCKSCGICARQCPVKA
IS-------GEK--KVPYVIDQNKCIKCGVCMEKCPF-KAISKKA---------------
------------------------------------------------------------
------------------------------------------------------------
------------------------------------------------------------
------------------------------------------------------------
------------------------------------------------------------
------------------------------------------------------------
------------------------------------------------------------
----------
>gnl|REF_jgi|Cphy_3804|ref|YP_001560890.1||gi|160881922 NADH dehydrogenase (quinone) [Lachnoclostridium phytofermentans ISDg]
------------------------------------------------------------
------------------------------------------------------------
------------------------------------------------------------
------------------------------------------------------------
------------------------------------------------------------
------------------------------------------------------------
------------------------------------------------------------
------------------------------------------------------------
------------------------------------------------------------
------------------------------------------------------------
------------------------------------------------------------
-------------MYRS-------------------------------HILVCGGTGCTS
SGSQQILNALQTEIEKAGLKE--EV------------AVVQTGCHGLCALGPIM-LIYP-
---EGTFYSMVNVDDIPEIVTEHLLKGRI-------------------------------
---------VKRLLYNETVTE--DGIKS--------------------------------
------LNETD--FYK--KQHRIALRNCGVIN---------PENIDEYIGT-RGYEALGK
VLT----EMTPDDVIQVLLDSGLRGRGGGGFPTGLKWKLAKG---N-DADQKYVCCNADE
GDPGAFMDRSVLEGDPH--VVLEAMAIAGYAIGATQGYIYVRAEYPIAVARLEIAIKQAR
EYGLLGNNIFGT-DFSFDVGLRLGAGAFVCGEETALMTSIEGNRGEPRPRPP---FPAQK
GLFQKPTILNNVETYANIPQIILNGSEWF---ASMGT-EK----------SKGTKVFALG
GKIKNTGLVEIPMG-TTLREVVEQIGGGIPN-G-K------KFKAAQTGGPSGG--CIP-
-VE----HFDIPIDYDNLISIGSMMGSGGLIVMDEDNCMVDIAKFFLEFTVDESCGKCTP
CRIGTK-RMLEILEKI----TK-GNGTLEDLDK------LEELCYYI-KDNSLCGLGQTA
PNPVLSTLRYFRDEYVA-HVVDKK-CPAGVCKSLLS-YTI-DADMCKGCTLCARTCPNNA
IE-------GKV--REPHVIIQDKCIKCGACMEKCKF-GAISKK----------------
------------------------------------------------------------
------------------------------------------------------------
------------------------------------------------------------
------------------------------------------------------------
------------------------------------------------------------
------------------------------------------------------------
------------------------------------------------------------
----------
>gnl|REF_tigr|COPRO5265_0180|ref|YP_002246550.1||gi|206895390 NADH:ubiquinone oxidoreductase, nadh-binding (51 kd) subunit [Coprothermobacter proteolyticus DSM 5265]
------------------------------------------------------------
------------------------------------------------------------
------------------------------------------------------------
------------------------------------------------------------
------------------------------------------------------------
------------------------------------------------------------
------------------------------------------------------------
------------------------------------------------------------
------------------------------------------------------------
------------------------------------------------------------
-----------------------------------------------------------M
-------------LYRS-------------------------------HVMVCGGTGCTS
SGSDNVAAAFVNEIKKAGLDK--EV------------AVIRTGCFGLCELGPVV-VIYP-
---EGVFYSKMKPEYVPEIVEEHLLKGRP-------------------------------
---------VTKYLFGETVTE--KEIKP--------------------------------
------LEETT--FYK--KQMRVALRNCGIID---------PEDIEEAIAM-GAYEALGK
VLT----TMTPEQVIDEMKKSGLRGRGGGGFPTGLKWEFAYK---Q-KETPKYVVCNADE
GDPGAFMDRSIMEGDPH--SVLEGMAIAGYAIGANHGVIYVRAEYPLAVKRLQIAIKQAR
EYGLLGDNIFGT-DFSFDVEIRFGAGAFVCGEETALLNSVMGRRGEPRPRPP---YPAVK
GLWNKPTIINNVETFANVPVIISNGAEWF---SSIGT-EK----------SKGTKVFALT
GKVNRTGLIEVPMG-TTLREIIFDIGGGIPD-G-K------RFKAVQIGGPSGG--CIP-
-EE----HLDTVIDYDSLISLGAMMGSGGLVVMDEDTCMVNVAKFFLEFIVDESCGKCAP
CRIGTK-RMLEILDKI----TS-GKGEPEDIDR------LEKLATTI-KDTALCGLGQTA
PNAVLSTLRYFRNEYEA-HINQKK-CPAGVCQALLS-YTI-VADKCKGCGLCARNCPVNA
IS-------GEL--KQPHVINQEACIKCGTCFEKCPF-GAIVKQ----------------
------------------------------------------------------------
------------------------------------------------------------
------------------------------------------------------------
------------------------------------------------------------
------------------------------------------------------------
------------------------------------------------------------
------------------------------------------------------------
----------
>ref|YP_003823543.1||gi|302387721 NADH dehydrogenase (quinone) [[Clostridium] saccharolyticum WM1]
------------------------------------------------------------
------------------------------------------------------------
------------------------------------------------------------
------------------------------------------------------------
------------------------------------------------------------
------------------------------------------------------------
------------------------------------------------------------
------------------------------------------------------------
------------------------------------------------------------
------------------------------------------------------------
------------------------------------------------------------
-------------MYRS-------------------------------HVLVCGGTGCTS
SGSQQIMVKLRDELKGQGLDQ--EV------------SVVQTGCHGLCALGPIM-IIYP-
---DATFYAMVKEEDISEIVSEHLLKGRP-------------------------------
---------VERLLYDETVTP--AGIKA--------------------------------
------LSDTD--FYK--KQHRIALRNCGVIN---------PEEIEEYIGT-GGYQALGK
VLT----EMTPDEVIQVLLDSGLRGRGGAGFPTGLKWKLASQ---N-DADQKYVCCNADE
GDPGAFMDRSVLEGDPH--ALLEAMTIAGYAIGASQGYIYVRAEYPIAVQRLKIAIEQAR
KMELLGDDIFGS-GFSFNIDLRLGAGAFVCGEETALMVSIEGNRGEPRPRPP---FPAQK
GLFGKPTILNNVETYANIPQIILNGPEWF---ASMGT-EK----------SKGTKVFALG
GKIHNTGLVEVPMG-TTLREIIEEIGGGIPN-G-K------KFKAAQTGGPSGG--CIP-
-VE----HYDIPIDYDNLISIGSMMGSGGLIVMDETDCMVDIAKFFLEFTVEESCGKCTP
CRIGTK-RMHEILDKI----TK-GQATLEDLDR------LEELCYYV-KENSACGLGQTA
PNPVLSTLKFFRDEYNA-HIVDKT-CPAGVCKALLS-YYI-DAEKCKGCTLCARNCPVNA
IS-------GSV--KNPHVIDPEKCIKCGVCMEKCKF-DAVYKK----------------
------------------------------------------------------------
------------------------------------------------------------
------------------------------------------------------------
------------------------------------------------------------
------------------------------------------------------------
------------------------------------------------------------
------------------------------------------------------------
----------
>gi|489608142|ref|WP_003512583.1| NADH-quinone oxidoreductase subunit NuoF [Hungateiclostridium thermocellum]
------------------------------------------------------------
------------------------------------------------------------
------------------------------------------------------------
------------------------------------------------------------
------------------------------------------------------------
------------------------------------------------------------
------------------------------------------------------------
------------------------------------------------------------
------------------------------------------------------------
------------------------------------------------------------
----------------------------------------------------------MQ
-------------LYRA-------------------------------HVLVCGGTGCTS
SNSNKIITELEEQIARNGIQN--EV------------KVVRTGCFGLCAEGPIM-VVYP-
---EGAMYTMVKVEDVKEIVEEHLVKGRI-------------------------------
---------VKRLLPGGGGKD--EKA-S--------------------------------
------LEGND--FFA--KQQRIALRNCGVIN---------PENIDEYIAF-DGYKALAK
VLT----EMTPEQVVDVIKRSGLRGRGGGGFPTGLKWEFAMK---Q-DADQKYVCCNADE
GDPGAFMDRSVLEGDPH--SVIEAMAIAGYAIGANQGYVYVRAEYPIAVKRLGIAIQQAR
EYGLLGKNIFGT-DFSFDVDIRLGAGAFVCGEETALMTSIEGHRGEPRPRPP---FPAVK
GLWQKPTLLNNVETYANIPQIILKGPEWF---ASIGT-EK----------SKGTKVFAVG
GKINNTGLVEIPMG-TTLREVIYDIGGGIPN-G-K------KFKAAQTGGPSGG--CIP-
-AS----HIDTPIDYDSLTQLGSMMGSGGLIIMDEDTCMVDIAKFFLEFTVDESCGKCPP
CRIGTK-RMYEILERI----TE-GKGEEGDIEK------LEMLAKNI-KASALCGLGQTA
PNPILSTLRYFRHEYIE-HVRDKK-CAAGVCKALMH-YEI-DAEKCKSCGICARQCPVKA
IS-------GEK--KVPYVIDQNKCIKCGVCMEKCPF-KAISKKA---------------
------------------------------------------------------------
------------------------------------------------------------
------------------------------------------------------------
------------------------------------------------------------
------------------------------------------------------------
------------------------------------------------------------
------------------------------------------------------------
----------
>gi|291544586|emb|CBL17695.1| NADH:ubiquinone oxidoreductase, NADH-binding (51 kD) subunit [Ruminococcus champanellensis 18P13 = JCM 17042]
------------------------------------------------------------
------------------------------------------------------------
------------------------------------------------------------
------------------------------------------------------------
------------------------------------------------------------
------------------------------------------------------------
------------------------------------------------------------
------------------------------------------------------------
------------------------------------------------------------
------------------------------------------------------------
------------------------------------------------------------
-------------MFRS-------------------------------HVLICGGTGCTS
SGSLKIYDKLQEEINKNGLSK--EV------------QVVKTGCFGLCANGPIM-IVYP-
---EGTFYSMVNVEDIPEIVSEHLLKGRI-------------------------------
---------VTRLVYQETVEE--DGIKS--------------------------------
------LNDTD--FYK--NQHRVALRNCGVIN---------PECIDEYIGR-DGYQALGK
VLT----EMTPEEVIQCILDSGLRGRGGGGFPTGRKWQLARN-IVP-NADQKYVCCNADE
GDPGAFMDRSVLEGDPH--VVLEAMAIAGYAIGATQGYIYVRAEYPIAVQRLEIAIKQAR
EYGLLGKNIFGT-DFSFDIGLRLGAGAFVCGEETALMTSIEGNRGEPRPRPP---FPAEK
GLFQKPTILNNVETYANIPQIILKGADWF---ASMGT-EK----------SKGTKVFALG
GKIHNTGLVEVPMG-TTLRTVIEEIGGGIPN-G-K------KFKAAQTGGPSGG--CIP-
-AE----HMDIAIDYDNLIAIGSMMGSGGLIVMDEDNCMVDIAKFFLEFTVDESCGKCTP
CRIGTK-RMYEILDKI----TK-GKATLEDLDK------LEELCYHV-KANSLCGLGQTA
PNPVLSTLRYFRDEYIA-HIVEKR-CPAGVCKDLLS-YEI-QADKCKGCTACARVCPAGA
IS-------GSV--KNPHTIDKSKCLKCGACIEKCRF-GAIIKK----------------
------------------------------------------------------------
------------------------------------------------------------
------------------------------------------------------------
------------------------------------------------------------
------------------------------------------------------------
------------------------------------------------------------
------------------------------------------------------------
----------
>gi|383108106|gb|AFG38439.1| NADH:ubiquinone oxidoreductase, NADH-binding (51 kD) subunit [Spirochaeta africana DSM 8902]
------------------------------------------------------------
------------------------------------------------------------
------------------------------------------------------------
------------------------------------------------------------
------------------------------------------------------------
------------------------------------------------------------
------------------------------------------------------------
------------------------------------------------------------
------------------------------------------------------------
------------------------------------------------------------
----MA------------------------------------------------------
--------------YKN-------------------------------YCLVCGGTGCES
SKANDIYKDLKRVAEERGVDK--DV------------QIVKTGCFGFCEKGPIV-KILP-
---DESFYVEVKPKDAEKIIDEHIIKGRQ-------------------------------
---------IKSLMIKDKERK--KHLET--------------------------------
------EEDIG--FYQ--KQVRIVLRNCGVIN---------PEDITEYIAR-DGYAALEK
VLF----EMSDDDVINELKKSGLRGRGGAGFPTWMKWNFTKQ-VKT-DADEVFVVCNADE
GDPGAYMDRSTLEGDPH--SVMEAMAIAGYTCGAKTGYIYIRAEYPLAINRLKHAIAQAH
EYGLLGKNILGT-DFDFDIEIRLGAGAFVCGEETALLASIEGERGMPRPRPP---FPAVK
GLWGKPSVINNVETFANIPAIIAKGGDWF---ARIGT-EK----------SPGTKVFALT
GKVNNSGLVEVPMG-TTLREIVYDIGGGIPN-G-K------KFKAVQTGGPSGG--VIT-
-EE----HLDTPIDFDNLTALGSMMGSGGMIVMDEDDCIVDVTKFYLDFSVEESCGKCAP
CRIGGK-KMFDILEKI----TK-GAGTMDHVEQ------LQAIAVSM-KKASLCGLGQTA
ANPVLSTLKYFENEYLE-HIQNKR-CPSGVCKDLVT-YTI-NEEKCIGCTVCARKCPVNC
ID-------GER--KKLHVIDQERCIKCGACYDACKF-DAVEIA----------------
------------------------------------------------------------
------------------------------------------------------------
------------------------------------------------------------
------------------------------------------------------------
------------------------------------------------------------
------------------------------------------------------------
------------------------------------------------------------
----------
>gi|565679686|gb|AHC13717.1| NAD-reducing hydrogenase subunit HoxF [Salinispira pacifica]
------------------------------------------------------------
------------------------------------------------------------
------------------------------------------------------------
------------------------------------------------------------
------------------------------------------------------------
------------------------------------------------------------
------------------------------------------------------------
------------------------------------------------------------
------------------------------------------------------------
------------------------------------------------------------
----MA------------------------------------------------------
--------------YNQ-------------------------------YILVCGGTGCES
SKADDIYQNLKQSAEEHKVEK--DV------------QIVKTGCFGFCEKGPIC-KVLP-
---DESFYVEVKPEDAKDIIEEHVVKGRQ-------------------------------
---------VDRLLYK--EEG--THAKS--------------------------------
------IENIS--FYQ--KQVRIVLRNCGFIN---------PENIEEYIAR-EGYAALEK
VLS----EMKPQDVIEELKASKIRGRGGAGFPTWKKWSFTKD-V---DADQKYIVCNADE
GDPGAYMDRSVLEGDPH--SVLEAMAIAGYTVGADKGFIYIRAEYPLAINRLEIAIAQAR
EMGLLGNNILGT-DFSFDIEVRLGAGAFVCGEETALLASIEGNRGMPVPRPP---FPAVK
GLWNQPTVINNVETWANIPVIINRGGDWF---AGIGT-DK----------STGTKVFALT
GKINNSGLVEVPMG-TPLKDIVYNIGGGIPK-G-K------AFKAVQTGGPSGG--VIT-
-SD----YIDVPIDYEHLAELGSIMGSGGMIVMDEDDCIVDVAKFYLGFTVEESCGKCAP
CRIGGR-KLYNILDRI----TK-GQSSMDELET------IKQIGHAM-QRASLCGLGQTA
PNPVLSSMKYFEDEYLA-HIKDET-CPSGVCKDLVH-YEI-DPEKCIGCGLCARKCPVNV
IS-------GEK--RQPYVIDQSGCIKCGECYNACKF-QAVLVK----------------
------------------------------------------------------------
------------------------------------------------------------
------------------------------------------------------------
------------------------------------------------------------
------------------------------------------------------------
------------------------------------------------------------
------------------------------------------------------------
----------
>gnl|REF_KUCSBL|ELI_0846|ref|YP_003958823.1||gi|310826466 NADH dehydrogenase (quinone) [Eubacterium limosum KIST612]
------------------------------------------------------------
------------------------------------------------------------
------------------------------------------------------------
------------------------------------------------------------
------------------------------------------------------------
------------------------------------------------------------
------------------------------------------------------------
------------------------------------------------------------
------------------------------------------------------------
------------------------------------------------------------
----------------------------------------------------------MA
-------------FKRS-------------------------------QILLCGGTGCTS
SGSQTLVKEFKKELIKHELMD--EV------------ELVITGCFGLCELGPVV-IVYP-
---EGTFYSRVEPSDIPELVEEHLVKGRP-------------------------------
---------LERLIYSEKKEG--EHPLS--------------------------------
------INELG--FYK--KQKRIALANCGVID---------PEDIEEYIAF-DGYMALEK
VLF----KMTPQEVIDEVKASGLRGRGGGGFPTGLKWQFAYN-ADS-PDGVKFVACNADE
GDPGAFMDRSVLEGDPH--RLIEAMAIAAYAIGAQKGYVYVRAEYPIAVKRLQIAIDQAK
DYGLLGDNVFDT-DFSFDLEIRLGAGAFVCGEETALMNSVEGKRGEPRPRPP---FPANK
GLFERPTVLNNVETYANIPTIILEGAESF---ASVGT-EK----------SKGTKVFALG
GKINNTGLLEIPMG-TTLREVIYEIGGGIPN-G-K------AFKAAQTGGPSGG--CIP-
-SS----ELDIPIDYDNLISIGAMMGSGGLIVMDEDNCMVDVARFFLDFTQDESCGKCPP
CRIGTK-RMLEILERI----CD-GQGEEGDIER------LEELAEGI-KASALCGLGQTA
PNPVLSTIKYFRDEYEA-HIYEKR-CPAGVCRNLLN-YVI-DEEKCKGCGICAKKCPGDA
IT-------GEK--KKPHVIDAAKCVKCGACIEACPF-NAIAKA----------------
------------------------------------------------------------
------------------------------------------------------------
------------------------------------------------------------
------------------------------------------------------------
------------------------------------------------------------
------------------------------------------------------------
------------------------------------------------------------
----------
>gnl|REF_jgi|Thit_0829|ref|YP_003476669.1||gi|289578042 NADH dehydrogenase (quinone) [Thermoanaerobacter italicus Ab9]
------------------------------------------------------------
------------------------------------------------------------
------------------------------------------------------------
------------------------------------------------------------
------------------------------------------------------------
------------------------------------------------------------
------------------------------------------------------------
------------------------------------------------------------
------------------------------------------------------------
------------------------------------------------------------
-----------------------------------------------------------M
-------------LYRS-------------------------------HVMVCGGTGCTS
SDSDKVAERFTEEIKKAGLDK--EV------------LVVRTGCFGLCELGPVV-VVYP-
---EGVFYSRVKPDYVPEIVEEHLLKGRP-------------------------------
---------VKKYLYGESVTE--REIKP--------------------------------
------LEETP--FFR--KQKRIALRNCGIIN---------PEDIREAIAF-DGYRALAK
VLT----QMTPKEVIEEVKKSGLRGRGGGGFPTGVKWEFAYN---Q-KETPKYVVCNADE
GDPGAFMDRSILEGDPH--SVIEAMAIAGYAIGANYGYIYVRAEYPLAVKRLKIAIEQAR
EYGLLGKDIFGT-GFDFDIEIRLGAGAFVCGEETALLNSVMGRRGEPRPRPP---FPAVK
GVWSKPTIINNVETFANIPPIILNGAEWF---SSIGT-EK----------SKGTKVFALT
GKVNNTGLIEVPMG-TTLREIIYEIGGGIPN-G-K------KFKAAQTGGPSGG--CIP-
-AE----HLDTPIDYDSLINVGSMMGSGGLVVMDEDTCMVNVAKFFLEFTVDESCGKCAP
CRIGTK-RMLELLEKI----TS-GKGEEGDIEK------LEELAKTI-KATALCGLGQTA
PNPVLSTIRYFRDEYEA-HIKEKK-CPAGVCQALLR-FYI-DPDKCKGCGICAKNCPVNA
IS-------GKP--RQPYVIDQDKCIKCGTCIEKCPF-GAIYKK----------------
------------------------------------------------------------
------------------------------------------------------------
------------------------------------------------------------
------------------------------------------------------------
------------------------------------------------------------
------------------------------------------------------------
------------------------------------------------------------
----------
>gnl|REF_jgi|Tmath_0868|ref|YP_003676615.1||gi|297544313 NADH dehydrogenase (quinone) [Thermoanaerobacter mathranii subsp. mathranii str. A3]
------------------------------------------------------------
------------------------------------------------------------
------------------------------------------------------------
------------------------------------------------------------
------------------------------------------------------------
------------------------------------------------------------
------------------------------------------------------------
------------------------------------------------------------
------------------------------------------------------------
------------------------------------------------------------
-----------------------------------------------------------M
-------------LYRS-------------------------------HVMVCGGTGCTS
SDSDKVAERFTEEIKKAGLDK--EV------------LVVRTGCFGLCELGPVV-VVYP-
---EGVFYSRVKPDYVPEIVEEHLLKGRP-------------------------------
---------VKKYLYGESVTE--REIKP--------------------------------
------LEETP--FFR--KQKRIALRNCGIIN---------PEDIREAIAF-DGYRALAK
VLT----QMTPKEVIEEVKKSGLRGRGGGGFPTGVKWEFAYN---Q-KETPKYVVCNADE
GDPGAFMDRSILEGDPH--SVIEAMAIAGYAIGANYGYIYVRAEYPLAVKRLKIAIEQAR
EYGLLGKDIFGT-GFDFDIEIRLGAGAFVCGEETALLNSVMGRRGEPRPRPP---FPAVK
GVWSKPTIINNVETFANIPPIILNGAEWF---SSIGT-EK----------SKGTKVFALT
GKVNNTGLIEVPMG-TTLREIIYEIGGGIPN-G-K------KFKAAQTGGPSGG--CIP-
-AE----HLDTPIDYDSLINVGSMMGSGGLVVMDEDTCMVNVAKFFLEFTVDESCGKCAP
CRIGTK-RMLELLEKI----TS-GKGEEGDIEK------LEELAKTI-KATALCGLGQTA
PNPVLSTIRYFRDEYEA-HIKEKK-CPAGVCQALLR-FYI-DPDKCKGCGICAKNCPVNA
IS-------GKP--RQPYVIDQDKCIKCGTCIEKCPF-GAIYKK----------------
------------------------------------------------------------
------------------------------------------------------------
------------------------------------------------------------
------------------------------------------------------------
------------------------------------------------------------
------------------------------------------------------------
------------------------------------------------------------
----------
>gnl|REF_jgi|Tthe_1119|ref|YP_003851723.1||gi|304316578 NADH dehydrogenase (quinone) [Thermoanaerobacterium thermosaccharolyticum DSM 571]
------------------------------------------------------------
------------------------------------------------------------
------------------------------------------------------------
------------------------------------------------------------
------------------------------------------------------------
------------------------------------------------------------
------------------------------------------------------------
------------------------------------------------------------
------------------------------------------------------------
------------------------------------------------------------
-----------------------------------------------------------M
-------------LYRS-------------------------------HVMVCGGTGCTS
SNSDRIAKCFEEEIANKGLDK--EI------------QVVRTGCFGLCELGPVV-VVYP-
---EGVFYSRVKEEYVPEIVEEHLLKGRI-------------------------------
---------VKKYLYGESVTE--EGIKP--------------------------------
------LEETG--FFK--KQQRVALRNCGLIN---------PEDIKEAIAF-DGYKALAK
VLT----EMTPEEVISEIKKSGLRGRGGGGFPTGVKWEFAYN---Q-KETPKYVVCNADE
GDPGAFMDRSVLEGDPH--SVLEAMAIAGYAIGANHGYIYVRAEYPLAVKRLQIAIDQAR
EYGLLGKNIFNT-GFDFDIEIRLGAGAFVCGEETALLNSVMGKRGEPRPRPP---FPAVK
GVWEKPTIINNVETYANIPAIILNGAEWF---SSIGT-EK----------SKGTKVFALG
GKINNTGLVEIPMG-TTLREIIFEIGGGIPN-G-K------KFKAAQTGGPSGG--CIP-
-AE----HLDTPIDYDSLLSIGSMMGSGGLIVMDEDNCMVDIAKFFLEFTVDESCGKCSP
CRIGTR-RMLELLNKI----TS-GKGEEGDIEK------LETLANSI-KASSLCGLGQTA
PNPVLSTLRYFRDEYEA-HIKEKR-CPAGVCQALLR-FRI-DPEKCKGCGICAKNCPTNA
IS-------GKV--KQPHVIDQDKCIKCGTCMDKCPF-DAIYKK----------------
------------------------------------------------------------
------------------------------------------------------------
------------------------------------------------------------
------------------------------------------------------------
------------------------------------------------------------
------------------------------------------------------------
------------------------------------------------------------
----------
>gnl|REF_jgi|Thet_0796|ref|YP_003903717.1||gi|307723966 NADH dehydrogenase (quinone) [Thermoanaerobacter sp. X513]
------------------------------------------------------------
------------------------------------------------------------
------------------------------------------------------------
------------------------------------------------------------
------------------------------------------------------------
------------------------------------------------------------
------------------------------------------------------------
------------------------------------------------------------
------------------------------------------------------------
------------------------------------------------------------
-----------------------------------------------------------M
-------------LYRS-------------------------------HVMVCGGTGCTS
SDSDKVAERFTEEIKKAGLDK--EV------------LVVRTGCFGLCELGPVV-VVYP-
---EGVFYSRVKPDYVPEIVEEHLLKGRP-------------------------------
---------VKKYLYGESVTE--REIKP--------------------------------
------LEETP--FFR--KQKRIALRNCGIIN---------PEDIREAIAF-DGYKALAK
VLT----QMTPKEVIDEVKKSGLRGRGGGGFPTGVKWEFAYN---Q-KETPKYVVCNADE
GDPGAFMDRSILEGDPH--SVLEAMAIAGYAIGANHGYIYVRAEYPLAVKRLKIAIEQAR
EYGLLGKDIFGT-GFDFDIEIRLGAGAFVCGEETALLNSVMGRRGEPRPRPP---FPAVK
GVWDKPTIINNVETFANIPPIILNGAEWF---SSIGT-EK----------SKGTKVFALT
GKVNNTGLIEVPMG-TTLREIIYEIGGGIPN-G-K------KFKAAQTGGPSGG--CIP-
-AE----HLDTPIDYDSLINVGSMMGSGGLVVMDEDTCMVNVAKFFLEFTVDESCGKCAP
CRIGTR-RMLEVLDKI----TS-GKGEEGDIER------LEELAKTI-KATALCGLGQTA
PNPVLSTIRYFRDEYEA-HIKEKR-CPAGVCQALLR-FYI-APDKCKGCGICAKNCPVNA
IS-------GKT--KEPYVIDQDKCIKCGTCIEKCPF-GAIYKK----------------
------------------------------------------------------------
------------------------------------------------------------
------------------------------------------------------------
------------------------------------------------------------
------------------------------------------------------------
------------------------------------------------------------
------------------------------------------------------------
----------
>gi|344032682|gb|AEM78408.1| Respiratory-chain NADH dehydrogenase domain 51 kDa subunit [Thermoanaerobacter wiegelii Rt8.B1]
------------------------------------------------------------
------------------------------------------------------------
------------------------------------------------------------
------------------------------------------------------------
------------------------------------------------------------
------------------------------------------------------------
------------------------------------------------------------
------------------------------------------------------------
------------------------------------------------------------
------------------------------------------------------------
-----------------------------------------------------------M
-------------LYRS-------------------------------HVMVCGGTGCTS
SDSDKVAERFTEEIKKAGLDK--EV------------LVVRTGCFGLCELGPVV-VVYP-
---EGVFYSRVKPDYVPEIVEEHLLKGRP-------------------------------
---------VKKYLYGESVTE--KAIKP--------------------------------
------LEETP--FFR--KQKRIALRNCGIIN---------PEDIREAIAF-DGYKALAK
VLT----QMTPKEVIEEVKKSGLRGRGGGGFPTGVKWEFAYN---Q-KETPKYVVCNADE
GDPGAFMDRSILEGDPH--SVLEAMAIAGYAIGANHGYIYVRAEYPLAVKRLKIAIEQAR
EYGLLGKNIFGT-GFDFDIEIRLGAGAFVCGEETALLNSVMGRRGEPRPRPP---FPAVK
GVWDKPTIINNVETFANIPPIILNGAEWF---SSIGT-EK----------SKGTKVFALT
GKVNNTGLIEVPMG-TTLREIIYEIGGGIPN-G-K------KFKAAQTGGPSGG--CIP-
-AE----HLDTPIDYDSLINVGSMMGSGGLVVMDEDTCMVNVAKFFLEFTVDESCGKCAP
CRIGTR-RMLEILEKI----TS-GKGEEGDIEK------LEELAKTI-KATALCGLGQTA
PNPVLSTIRYFRDEYEA-HIKEKR-CPAGVCQALLR-FYI-DPDKCKACGICAKNCPVNA
IS-------GKP--KVPYVIDQDKCIKCGTCIEKCPF-GAIYKK----------------
------------------------------------------------------------
------------------------------------------------------------
------------------------------------------------------------
------------------------------------------------------------
------------------------------------------------------------
------------------------------------------------------------
------------------------------------------------------------
----------
>gnl|REF_jgi|Thethe_01063|ref|YP_007298420.1||gi|433654712 NADH:ubiquinone oxidoreductase, NADH-binding (51 kD) subunit [Thermoanaerobacterium thermosaccharolyticum M0795]
------------------------------------------------------------
------------------------------------------------------------
------------------------------------------------------------
[truncated: 72,304 more chars]
